# Supplementary material for: The Cannabinoid Receptor CB1 Interacts with the WAVE1 Complex and Plays a Role in Actin Dynamics and Structural Plasticity in Neurons
Source: PLoS Biol. 2015 Oct 23;13(10):e1002286. doi: 10.1371/journal.pbio.1002286 (PMC4619884; doi:10.1371/journal.pbio.1002286)
Supplement: S1 Data — Raw values from Fig 2B and 2C; Fig 3C, 3D and 3G; S3B–S3E Fig; Fig 4B–4I and 4K; S4B and S4C Fig; Fig 5B–5D; Fig 7B–7E and 7G; S5A and S5B Fig; Fig 8A, 8C and 8E; S6B Fig; Fig 9B–9F; S1 Table. Each figure is separated into different worksheet. (XLS) [file pbio.1002286.s001.xls]

## Sheet: Figure 2
Figure 2B								Figure 2C
	WAVE1-immunoreactivity at cell membrane (% of Phalloidin)								Intensity of WAVE1 overlap (% intensity of CB1-EGFP intensity)
	GFP + Veh.	GFP + ACEA	CB1-EGFP + Veh.	CB1-EGFP + ACEA					CB1-EGFP + Vehicle	CB1-EGFP +ACEA
1	24.9131	19.1364	25.6541	15.6212				1	62.5257	60.8737
2	20.9025	8.90377	21.5333	27.4693				2	40.9651	65.5031
3	24.0815	5.1898	33.9833	32.4149				3	50.8288	60.6188
4	13.4497	3.95803	19.1542	23.8397				4	53.3817	63.3209
5	39.6563	4.14774	13.8707	27.9277				5	39.7901	62.1603
6	24.4743	7.63027	38.2674	68.6976				6	32.4562	60.887
7	7.2077	12.7418	25.2236	61.1685				7	61.0119	62.3703
8	12.1642	11.8412	30.2093	30.4953				8	61.4071	54.5235
9	16.8201	16.669	16.8004	25.4149				9	57.179	42.978
10	3.36275	22.0251	33.1656	25.8523				10	46.6636	53.1544
11	20.1251	23.5756	26.8794	28.1616				11	58.8077	54.3448
12	11.4184	18.8128	22.5154	58.522				12	52.1592	61.0359
13	12.7764	26.3385	31.8681	62.3103
14		46.0316	11.4498	57.9823
Average	17.7963	16.2144	25.041	38.9913				Average	51.4313	58.4809
S.E.M	2.61354	3.02979	2.13393	4.84979				S.E.M	2.79932	1.7954
P-Value (One-Way ANOVA)	-	n.s.	n.s.	<0.001				P-Value (One-Way ANOVA)	-	0.046

## Sheet: Figure 3
Figure 3C	Normalized FRET ratio WT																								Figure 3D	Normalized FRET ratio CB1 KO																					Figure 3G	Ratio pS397/ß-III-tubulin (% foldchange over vehicle)
	Time (minutes)		Vehicle (DMSO)																	Average	S.E.M	P-Value (Two-Way ANOVA)				Time (minutes)		Vehicle (DMSO)														Average	S.E.M	P-Value (Two-Way ANOVA)
			1	2	3	4	5	6	7	8	9																	1	2	3	4	5	6	7	8	9	10	11	12	13
	0		0.923208	0.905485	0.779752	0.838038	1.17858	0.81386	0.880768	0.979129	1.03723									0.926229	0.0413605	-				0		0.952024	0.878493	1.00386	1.07114	1.16252	1.30879	1.20778	1.06984	1.24934	1.0678	0.995506	1.03264	1.00072		1.07696	0.0342328	-					Vehicle
	15		0.94622	0.942352	0.851583	0.799655	1.01829	0.870588	0.888374	1.15135	1.18641									0.961646	0.0444629	-				30		0.837974	0.733727	0.930397	0.868418	1.16629	1.17982	1.11685	1.17598	1.06525	1.13017	1.13352	1.06791	1.02081		1.03285	0.0403479	-					ACEA
	30		0.950822	0.95584	0.833061	0.782062	0.960626	0.928829	0.865556	1.08072	1.14837									0.945098	0.0383379	-				45		0.772163	0.645569	0.900243	1.08758	1.1678	1.24357	1.14254	1.06045	1.10494	1.11726	1.00768	1.08885	1.07306		1.03167	0.0461063	-					AM-251
	45		0.962788	0.959437	0.857005	0.846568	0.932949	0.971186	0.894459	1.22585	1.33259									0.998091	0.0559106	-
																										Time (minutes)		ACEA														Average	S.E.M	P-Value (Two-Way ANOVA)
	Time (minutes)		ACEA																	Average	S.E.M	P-Value (Two-Way ANOVA)						1	2	3	4	5	6	7	8
			1	2	3	4	5	6	7	8	9	10	11	12	13	14	15	16								0		1.03429	1.10116	1.0408	0.801428	0.997913	1.1776	0.947496	1.1654							1.03326	0.0433658	n.s.					Vehicle
	0		0.887387	1.00465	0.929078	0.869239	0.687284	1.24503	1.12276	0.862094	0.880094	0.822555	0.882927	0.917397	0.99852	0.976444	0.882535	0.893105		0.928819	0.0314812	n.s.				30		1.00865	1.27279	0.949807	0.720446	0.863259	1.06043	0.921019	1.13756							0.991747	0.0600786	n.s.					ACEA
	15		0.936711	0.945726	0.98819	0.848756	0.50433	1.19644	0.9818	0.819314	0.84617	0.723159	0.719448	0.962913	0.893016	0.966292	0.636785	0.867931		0.864811	0.0406787	n.s.				45		1.04097	1.31738	0.851223	0.693225	0.82629	1.0371	0.904944	1.13883							0.976245	0.0699488	n.s.					AM-251
	30		0.838511	0.876737	0.735039	0.722019	0.494673	1.01388	1.02528	0.841516	0.814807	0.718087	0.741293	0.945718	0.694254	0.838007	0.530139	0.918278		0.796765	0.0376387	0.031
	45		0.715649	0.794812	0.627096	0.44038	0.435119	1.13143	0.972683	0.798195	0.865372	0.607534	0.613046	0.962913	0.853452	1.04382	0.414219	0.839475		0.757199	0.0549756	<0.001
																										Time (minutes)		AM-251														Average	S.E.M	P-Value (Two-Way ANOVA)
																												1	2	3	4	5	6	7	8
	Time (minutes)		AM-251																	Average	S.E.M	P-Value (Two-Way ANOVA)				0		1.12218	1.22611	0.975072	1.31946	0.963638	1.13177	0.969364								1.10108	0.0527401	n.s.					Vehicle
			1	2	3	4	5	6	7	8	9	10														30		1.02735	1.06883	0.921717	1.17897	1.05235	1.18785	0.994625								1.06167	0.0362133	n.s.					ACEA
	0		1.22976	1.15857	0.841426	0.968229	1.20739	1.11142	1.25564	0.879004	0.956297	0.96626								1.0574	0.0482596	n.s.				45		0.940943	0.991797	0.879188	1.1271	1.12888	1.17353	1.00331								1.03496	0.0415422	n.s.					AM-251
	15		1.52153	1.31549	0.975254	2.72051	2.36762	1.24661	1.3195	1.41621	1.28616	1.35416								1.5523	0.173068	<0.001
	30		1.58583	1.25917	0.968332	2.41881	2.01565	1.18415	1.19861	1.61677	1.23945	1.48958								1.49764	0.138657	<0.001
	45		1.60351	1.12676	1.02063	2.29172	2.23155	1.10629	1.33889	1.40718	1.53953	1.68266								1.53487	0.139608	<0.001
																										Time (minutes)		Vehicle (PBS)														Average	S.E.M	P-Value (Two-Way ANOVA)
																												1	2	3	4	5	6
																										45		0.890192	1.04275	0.971186	0.957682	1.10682	1.09932									1.01132	0.0351241	-
	Time (minutes)		Vehicle (PBS)																	Average	S.E.M	P-Value (Two-Way ANOVA)
			1	2	3	4	5	6
	45		0.890192	1.04275	0.971186	0.957682	1.10682	1.09932												1.01132	0.0351241	-
																										Time (minutes)		NGF														Average	S.E.M	P-Value (Two-Way ANOVA)
																												1	2	3	4	5	6	7	8	9
																										45		1.10018	1.3168	1.055	1.20861	1.2754	1.06511	1.2029	1.26631	1.01139						1.18629	0.0336857	0.018
	Time (minutes)		NGF																	Average	S.E.M	P-Value (One-Way ANOVA)
			1	2	3	4	5	6	7	8
	45		1.29408	1.27106	1.41842	1.04227	1.18709	1.28479	1.63275	1.13566										1.28326	0.0640574	0.009
[truncated: 10 more columns]

## Sheet: Supp. Figure 3
Figure S3B	Normalized FRET ratio (Growth Cone)																																										Figure S3C	Normalized FRET ratio (Growth Cone)
		Vehicle												CB1 KO + NGF															WT + NGF																Vehicle
	Time (Minutes)	1	2	3	4	5	6		Average	S.E.M			Time (Minutes)	1	2	3	4	5	6	7	8	9		Average	S.E.M			Time (Minutes)	1	2	3	4	5	6	7	8		Average	S.E.M					Time (Minutes)	1	2	3	4	5
	-15	0.978579	0.979653	0.918239	0.986652	0.996748	0.968403		0.971379	0.0112987			-15	1.05599	0.839911	0.898547	0.988962	0.920141	0.997849	0.83705	0.838363	0.884872		0.917965	0.0265952			-15	1.09477	1.14314	0.979635	0.970256	1.38362	0.904917	0.825452	0.972037		1.03423	0.0610696					-15	0.975674	0.959437	0.961363	0.964917	1.00791
		1.04171	0.982974	0.940931	0.95683	0.989614	0.976473		0.981423	0.0141107				1.01761	0.863884	0.85067	1	0.947041	0.998853	0.88781	0.901503	1.05203		0.9466	0.0245162				1.12609	0.998886	0.958166	0.949925	1.28479	0.974026	0.878707	0.97139		1.01775	0.0453062						1.0309	1.04396	0.944196	0.971314	0.980231
		0.982525	1.04496	1.0438	0.969611	1.00083	0.976473		1.00303	0.0137451				0.979232	0.860459	0.865204	0.994481	0.952606	0.950667	0.946231	0.968151	0.973053		0.943343	0.0160401				1.07484	0.932606	0.943289	1.03125	1.23247	0.8641	0.861157	0.952635		0.986543	0.043695						0.961867	0.895594	0.983048	0.992638	0.961779
		1.02593	1.0826	0.903112	1.00454	0.996748	1.01324		1.00436	0.023787				0.988536	0.868165	0.811342	1.01104	0.97023	0.934605	0.924203	0.981013	1.02059		0.945525	0.0230369				1.02786	0.864376	0.993759	1.00259	1.16581	0.998609	0.902913	0.954575		0.988811	0.031959						0.960026	0.826356	0.977627	0.976645	0.973311
		0.99752	1.10806	1.00295	0.996024	0.988595	1.00337		1.01609	0.0185258				0.980395	0.867309	0.855799	0.995585	0.974867	0.97476	0.928992	0.993875	1.00296		0.952727	0.0186521				0.972341	0.998496	0.957036	0.966337	1.17201	0.932746	0.883548	1.00955		0.986507	0.0298961						0.973833	0.904586	0.969495	0.989439	1.00906
		1.00462	1.07264	0.955302	0.987504	1.00083	0.987233		1.00135	0.0159209				1.0118	0.857035	0.831861	0.990066	0.985071	0.979779	1.01136	0.998552	1.09114		0.972962	0.0267283				0.943868	0.992258	1.0156	1.01435	1.14371	0.903525	0.959194	0.995966		0.996059	0.0250636						1.01525	1.08892	1.01196	0.985175	1.04712
		1.0354	1.08592	0.941687	1.00028	1.00388	0.997993		1.01086	0.0194485				0.993188	0.858747	0.841265	1.00331	0.984143	1.00789	0.978793	0.941258	1.21306		0.980183	0.0356058				0.93675	1.01331	1.01429	0.9487	1.13131	0.891466	0.913201	0.970743		0.977471	0.026848						1.01801	1.07094	0.977627	0.978777	1.05865
		1.00462	1.10695	1.16936	1.03692	0.998787	1.00337		1.05334	0.0285481				0.967603	0.857035	0.836136	0.995585	1.02867	1.01592	0.944315	1.03246	1.02749		0.967246	0.0249137				0.923937	1.03826	0.996395	0.951394	1.08093	1.00557	0.997925	0.983678		0.997261	0.0171215						0.98856	0.997203	0.986662	0.990506	1.01367
		1.01094	1.1789	1.01732	0.980687	1.00388	0.99082		1.03043	0.0301908				0.993188	0.859603	0.813052	1.00442	1.03887	0.999857	1.00082	0.899165	1.02903		0.959778	0.0270514				0.896888	0.944302	0.936698	1.00651	1.06891	0.955473	0.99853	0.984324		0.973955	0.0185821						0.996844	0.923469	0.987566	0.991572	1.00329
		1.02356	1.08149	0.999928	1.03777	0.997768	1.0231		1.02727	0.0125161				0.99784	0.860459	0.857509	0.993377	1.02588	1.05407	0.996032	1.03363	0.897141		0.968438	0.0253251				0.915396	0.994597	0.985096	0.95066	0.976672	1.12477	1.00942	1.05223		1.00111	0.0226629						0.929652	0.771506	0.96046	0.97238	0.989456
		0.999098	0.909915	0.971942	1.00966	1.0049	0.997096		0.982102	0.0153915				0.988536	0.860459	0.879738	0.993377	0.991564	0.989818	1.00178	1.09092	1.18469		0.997876	0.0326223				0.962375	0.956778	0.954588	0.970746	0.90846	0.894712	1.13106	1.0781		0.982103	0.0287791						1.14412	4.28824	0.992987	1.03742	0.994069
		1.00936	0.826894	0.98707	1.01392	1.00388	1.03386		0.979163	0.0310756				0.980395	0.925529	0.830151	0.981236	1.03145	0.997849	1.0171	0.943597	0.845766		0.950342	0.0239191				1.00508	1.01175	0.955906	0.970991	0.949542	1.0756	1.02758	1.06064		1.00714	0.0164977						1.00605	1.28944	0.998408	0.973446	1.02059
		0.99752	0.872279	1.05212	0.984947	0.999806	1.01682		0.987249	0.0248792				1.02459	0.861315	0.899402	0.99117	1.05464	1.02997	1.03817	0.984521	0.910943		0.977191	0.0232335				1.0179	1.12326	0.986979	1.04497	0.877067	0.993506	1.03545	0.988852		1.0085	0.0245177						0.981197	1.07184	1.04178	0.976645	0.994069
		0.994363	0.871172	1.12246	0.995172	1.0049	1.00068		0.998125	0.0324817				0.988536	0.854466	0.883158	0.990066	0.996201	1.02495	1.00848	1.26047	0.965385		0.996857	0.0381379				1.0421	0.983681	0.966076	1.00847	0.878617	1.1243	1.04997	0.959102		1.00154	0.025911						0.895595	0.735538	1.01738	1.02036	1.01713
		0.995152	0.957514	0.941687	0.982391	1.00286	1.00337		0.980497	0.0104505				1.03389	0.840767	1.12511	0.996689	1.03701	1.0109	1.06116	0.995045	1.0321		1.01474	0.0254118				0.990848	0.879971	0.989239	1.00945	0.870866	0.948516	1.0651	1.01601		0.97125	0.0238687						0.840368	0.57728	0.984855	1.05341	1.03789
		0.98726	0.914343	1.02035	0.983243	1.00898	0.9962		0.985063	0.0152213				1.02575	0.861315	0.854089	1.01656	0.998057	1.00588	1.01423	0.999722	0.869537		0.960571	0.0249249				1.02074	1.03281	0.969089	1.06628	0.822032	1.06725	1.07055	1.01666		1.00818	0.0292067						1.01801	5.6703	1.07431	1.00863	1.00906
		0.982525	0.938696	0.919752	1.04885	1.00083	0.99351		0.980693	0.0188819				1.01761	0.885288	0.861784	1	0.988781	0.998853	1.04105	1.13185	1.13791		1.00701	0.0312573				1.03356	1.06829	0.949315	1.04227	0.775137	0.961039	1.09899	1.00437		0.991621	0.0357278						1.22235	4.86642	1.03365	1.00543	0.98369
		0.996731	0.969691	1.11263	0.99432	0.989614	0.9962		1.00986	0.0209644				0.999003	0.894706	0.858364	1.01104	1.02032	0.970744	1.03051	0.966982	0.926279		0.964216	0.0198852				0.993695	0.987579	1.0834	1.07289	0.79219	1.05473	1.053	1.00049		1.00475	0.0330777						1.0622	1.38655	1.01196	1.02249	0.980231
		0.964374	1.00069	0.990095	1.02499	1.00694	1.02041		1.00125	0.00903285				0.995514	0.838199	0.841265	1.01656	1.0333	0.982791	1.05924	0.999722	0.960784		0.969709	0.0263168				0.973764	1.05659	1.08961	1.01288	0.80653	0.900742	1.0657	1.01213		0.989744	0.0335391						1.00789	1.43331	1.03726	1.02996	0.985997
		0.986471	0.994044	0.994633	1.0054	1.00184	1.00248		0.997478	0.00287392				0.981558	0.895563	0.871188	1.00662	1.02403	1.02395	1.10426	1.00908	0.950816		0.985228	0.0236999				1.0179	0.856578	1.11221	0.983238	0.819707	1.24165	1.06691	1.05482		1.01913	0.0480363						0.981197	0.934259	1.00202	1.05128	0.946787
		0.981736	1.02061	0.994633	1.00028	0.997768	0.99889		0.998987	0.00512281				0.979232	0.863028	0.899402	1.01987	0.997129	1.05005	1.16842	1.03012	1.02443		1.00352	0.0293398				1.02929	1.12248	1.16362	1.02586	0.859626	1.18275	1.10565	0.961689		1.05637	0.0386397						0.990401	1.08982	1.04539	1.00756	0.985997
	0	0.980158	1.03389	0.81386	1.071	1.08745	1.04193		1.00472	0.0410305			0	1.04552	1.05738	1.12938	1.15121	1.11122	0.995841	1.04105	1.17628	1.01906		1.08077	0.0210038			0	1.11897	1.09227	0.983589	1.03027	0.963348	1.02829	0.928331	0.962336		1.01343	0.0235704					0	0.923208	0.905485	0.779752	0.838038	1.17858
		0.974634	1.06046	0.867562	1.04203	1.09765	1.03027		1.0121	0.0332556				1.09902	1.17211	1.11228	1.15563	1.12884	0.96974	1.15597	1.26514	1.00449		1.11814	0.0295364				1.12609	0.944307	0.964381	1.00038	1.04431	0.972635	0.92591	0.988852		0.995859	0.0225431						0.955424	0.964832	0.804148	0.868958	1.00906
		0.995941	1.06489	0.891766	1.00795	1.10172	1.04283		1.01752	0.0296342				1.08855	1.18067	1.12853	1.1457	1.17708	0.985802	1.03817	1.05585	0.941615		1.08244	0.028039				1.13606	1.04809	0.961556	0.996466	0.967724	0.981447	0.880522	1.04964		1.00269	0.0268536						0.966469	0.990009	0.794209	0.812449	1.04827
		0.983315	1.04164	0.851678	1.02925	1.10988	1.05359		1.01156	0.0360602				1.09204	1.08478	1.16443	1.1479	1.114	0.997849	1.10042	1.07689	0.931646		1.07889	0.0242204				1.12467	0.956124	0.888112	0.971481	1.03501	0.80705	0.840581	0.978504		0.950191	0.0366657						0.92689	0.876711	0.843	0.778331	1.06096
		0.979369	1.10917	0.851678	1.03692	1.12007	1.0491		1.02438	0.0404002				1.08855	1.1781	1.11656	1.15453	1.13255	0.953678	1.06786	1.17979	1.10034		1.108	0.0232055				1.14318	0.959207	1.01108	1.03149	0.989606	1.10111	0.891415	1.06775		1.02436	0.0284246						0.949901	0.92167	0.78698	0.798589	0.82916
		0.975423	1.06932	0.861511	1.04544	1.1007	1.024		1.01273	0.0348316				1.08972	1.13101	1.16956	1.15673	1.15852	0.961709	1.06116	1.09794	1.09037		1.10186	0.0214894				1.10474	0.927353	1.01542	1.02219	1.01696	1.00232	0.870839	0.979151		0.99237	0.024612						0.962788	0.968428	0.769813	0.799655	1.05404
		0.972266	1.0029	0.886472	1.00369	1.1007	1.05897		1.00417	0.0301076				1.11763	1.22091	1.09347	1.15563	1.13812	0.970744	1.13778	1.16576	0.848833		1.09432	0.0381467				1.16595	0.995684	1.00864	1.04105	1.15317	1.00881	0.821216	1.01213		1.02583	0.0377093						0.933333	0.875812	0.777945	0.806052	0.981384
		0.950169	1.035	0.918996	0.991764	1.10478	1.03834		1.00651	0.027406				1.09088	1.1918	1.08749	1.15121	1.16223	1.01291	1.10617	1.05351	0.910176		1.08515	0.0286252				1.15029	0.976675	1.01127	1.10277	1.06729	0.914193	0.955563	0.980444		1.01981	0.0283251						0.94714	0.923469	0.76891	0.783662	1.02405
		0.958061	1.03611	0.839576	1.02755	1.11293	1.08318		1.00957	0.0402826				1.10018	1.13786	1.2713	1.16887	1.19841	1.00889	1.11575	1.04532	0.99529		1.11576	0.0301552				1.14318	1.01726	1.0205	1.06554	1.0837	1.11039	0.941039	1.01343		1.04938	0.0226995						0.940697	0.932461	0.7409	0.759139	1.06211
		0.948591	1.10585	1.00371	0.993468	1.10886	1.03655		1.03284	0.0262163				1.08623	1.10704	1.04987	1.1479	1.16409	0.957694	1.09276	1.11665	0.992223		1.07938	0.0228296				1.1446	1.0635	1.10882	1.02415	1.02188	0.969852	0.940434	1.04576		1.03988	0.0237836						0.937015	0.891098	0.809569	0.78686	1.02059
		0.954904	1.01397	0.879664	1.03777	1.11395	1.04641		1.00778	0.0331223				1.10483	1.12074	1.13964	1.16998	1.16966	0.957694	1.07169	1.06052	1.02136		1.09068	0.0235073				1.16311	1.00493	1.22294	1.01851	0.984683	0.871985	0.895651	1.00114		1.02037	0.0424406						0.937936	0.919872	0.777945	0.814582	1.05519
		0.967531	1.04386	0.957571	1.0071	1.10478	1.05897		1.0233	0.0231132				1.09786	1.18153	1.20889	1.15232	1.16595	0.97476	1.07744	1.15056	1.06123		1.11895	0.0243289				1.17023	0.894986	1.0947	1.00602	1.09573	1.15538	1.04815	1.03024		1.06193	0.0313014						0.939776	0.956739	0.770717	0.801787	1.08748
		0.98726	1.07264	0.900086	0.996024	1.10376	1.04462		1.0174	0.0296525				1.12577	1.00601	1.05928	1.14459	1.14647	1.03901	1.02859	1.26047	1.10571		1.10177	0.02632				1.2229	1.08097	1.1092	1.00063	1.06072	1.00881	0.970087	0.980444		1.05422	0.0297874						0.940697	0.918074	0.801437	0.804986	1.00675
		0.98726	1.05382	0.942443	1.03011	1.10682	1.03924		1.02661	0.0230781				1.11995	1.10704	1.15503	1.15563	1.1576	0.973756	1.19907	1.09326	1.12564		1.12078	0.0212324				1.15884	1.18578	1.14837	0.951639	1.02571	0.965677	0.941644	0.973977		1.04395	0.0364889						0.953583	0.96663	0.814087	0.831641	1.01829
		0.945434	1.01397	0.970429	0.978131	1.12924	1.09035		1.02126	0.0298216				1.10018	1.05909	1.08578	1.16225	1.18264	1.00588	1.1033	1.04298	1.02366		1.08509	0.0199048				1.20297	1.1231	1.06701	1.00234	1.04267	0.979592	0.997925	0.936466		1.04401	0.0303637						0.948981	0.958537	0.813183	0.855097	1.02175
		0.959639	0.996257	0.888741	0.969611	1.09765	1.11097		1.00381	0.0349799				1.10483	1.12844	1.11827	1.16998	1.23273	1.03499	1.14735	1.14354	1.12641		1.13406	0.0175991				1.17165	1.1267	1.19338	1.07436	1.04978	1.37616	0.967667	1.0089		1.12107	0.0455654						0.94622	0.963932	0.807762	0.808184	0.98369
		0.944645	1.05161	0.903868	1.01221	1.08644	1.08676		1.01425	0.0310363				1.08274	1.11731	1.00883	1.15673	1.14647	1.03198	1.11862	1.09326	1.062		1.09088	0.0166672				1.27415	1.05117	1.09884	1.08073	0.987418	1.34184	1.007	0.976564		1.10221	0.0478261						0.950822	0.932461	0.83035	0.773	1.03443
		0.938331	1.02061	0.900086	1.00966	1.1109	1.06793		1.00792	0.0320626				1.12344	1.1156	0.991736	1.16115	1.20305	0.989818	1.18566	1.49081	1.2514		1.16807	0.0500416				1.16595	1.01572	1.08472	1.03492	1.0744	0.992579	1.07902	0.967509		1.05185	0.0221862						0.94622	0.937856	0.811376	0.776198	0.995222
		0.924915	1.08924	0.958327	0.976427	1.09765	1.03745		1.014	0.0292432				1.08274	1.05652	1.00798	1.16446	1.2049	1.03198	1.13011	1.09443	1.00526		1.08649	0.0231879				1.18589	1.06761	1.1576	1.0021	1.07002	1.14657	1.00882	0.911891		1.06881	0.0328176						0.956345	0.970227	0.836223	0.822045	0.982537
		0.96832	1.04607	0.883446	1.04203	1.13637	1.03386		1.01835	0.0347379				1.09088	1.03255	1.02679	1.16777	1.20676	1.00186	1.09851	1.07806	0.947749		1.07233	0.0269733				1.17734	1.27312	1.2156	0.994016	1.15427	1.01113	0.999135	0.949401		1.09675	0.0431277						0.960947	0.999001	0.847517	0.779397	0.947941
	15	0.97779	1.04828	0.870588	0.987504	1.11191	1.04462		1.00678	0.0336492			15	1.10135	1.18838	0.995155	1.16225	1.18821	0.983795	1.17704	1.0804	0.979954		1.09517	0.0299269			15	1.19158	1.43187	1.21259	1.05133	1.13512	1.2936	1.01911	0.970096		1.16316	0.0540814					15	0.94622	0.942352	0.851583	0.799655	1.01829
		0.973055	0.924306	0.85546	1.04033	1.12313	1.05628		0.995425	0.0396549				1.09088	1.07194	0.967797	1.17219	1.19563	1.06009	1.13394	1.08508	0.953883		1.08127	0.0273516				1.17877	1.45397	1.20769	0.953354	1.1953	0.996289	1.15587	0.991439		1.14158	0.0575557						0.94806	0.946848	0.809117	0.752742	1.03674
		0.962796	0.974118	0.901599	0.99858	1.11803	1.02938		0.997417	0.0297168				1.10135	1.19266	1.05329	1.18985	1.19655	1.01993	1.19715	1.13536	1.10264		1.13209	0.022362				1.19158	1.21147	1.1318	0.99867	1.09464	1.24583	1.04271	0.980444		1.11214	0.0353						0.964629	0.959437	0.800534	0.769801	1.02982
		0.929651	0.98076	0.880421	1.01392	1.10886	1.03924		0.992141	0.0330813				1.13391	1.11132	0.967797	1.17108	1.21696	1.05407	1.10617	1.1529	0.970753		1.09833	0.0286535				1.23287	1.24897	1.18471	0.946495	1.05361	1.51716	1.10383	0.999846		1.16094	0.0636818						0.954504	0.957638	0.878238	0.80392	1.04366
		0.937542	1.00511	0.911432	1.02755	1.10682	1.06614		1.0091	0.0304512				1.11646	1.07964	1.12511	1.18102	1.27169	1.01592	1.15406	1.05818	1.00756		1.11218	0.0279648				1.20582	1.33785	1.13669	0.991322	1.07221	1.26809	1.04029	0.940994		1.12416	0.0489415						0.956345	0.968428	0.78427	0.716491	0.972158
		0.922548	0.919878	0.86378	0.996876	1.13026	1.0778		0.98519	0.0419077				1.106	1.012	1.00883	1.19978	1.2216	1.0109	1.20003	1.10145	1.19926		1.11776	0.0302288				1.18589	1.15033	1.20938	1.06334	1.11926	1.04174	1.05542	1.02119		1.10582	0.0249682						0.944379	0.914477	0.811828	0.81085	1.04481
		0.957272	0.871172	0.858486	1.01903	1.10682	1.08228		0.982509	0.0428779				1.09553	1.10961	1.06355	1.18543	1.2383	0.988814	1.19715	1.14822	1.30124		1.14754	0.0316555				1.17592	1.36714	1.27078	1.07265	1.07002	1.33998	1.10322	0.953281		1.16912	0.0515547						0.950822	0.945949	0.819508	0.806052	0.989456
		0.912289	0.922092	0.922021	1.00199	1.12924	1.05269		0.990053	0.035932				1.11646	1.29026	1.06099	1.1766	1.21974	1.03198	1.11958	1.13068	1.0321		1.13093	0.0289035				1.20866	1.44575	1.31541	1.03125	1.16302	1.08024	1.28296	0.990792		1.18976	0.0547369						0.957265	0.911779	0.783818	0.787393	1.00791
		0.965163	0.944231	0.875126	0.986652	1.11701	1.05986		0.991341	0.0350812				1.11181	1.09676	1.00712	1.18433	1.19934	0.989818	1.11479	1.14822	0.907876		1.08445	0.0323124				1.18873	1.60758	1.27341	0.973195	1.12309	1.38961	1.12198	0.993379		1.20887	0.0747732						0.92689	0.906384	0.78698	0.780996	0.941021
		0.913078	0.94091	0.939418	0.974723	1.13637	1.05		0.992417	0.0346936				1.11414	1.14385	1.01738	1.18212	1.22438	1.02997	1.16746	1.22773	1.15325		1.14003	0.0250956				1.21009	1.2536	1.27115	1.03394	1.14934	1.05056	1.13167	0.9397		1.13001	0.0409144						0.958185	0.926166	0.848873	0.809251	0.95832
		0.925705	0.976332	0.847897	0.965351	1.10886	1.05897		0.980518	0.0380638				1.08506	1.22348	1.03021	1.16446	1.21232	1.01592	1.16651	1.09794	1.14635		1.12692	0.0247873				1.21436	1.4216	1.2446	1.11502	1.13731	1.31818	1.11654	0.942934		1.18882	0.05149						0.96739	0.983715	0.805955	0.773533	1.02636
		0.940699	1.0029	0.922778	0.986652	1.11803	1.03745		1.00142	0.0288604				1.10018	1.17639	1.23539	1.18764	1.29488	1.03399	1.14256	1.20317	1.01369		1.15421	0.0306498				1.21151	1.66718	1.25345	1.08489	1.13403	1.13497	1.06691	0.955868		1.1886	0.0755161						0.953583	0.970227	0.833061	0.790592	1.03213
		0.909132	0.996257	0.931854	0.990912	1.11905	1.04821		0.999235	0.0313531				1.14089	1.08135	1.11656	1.18102	1.23273	1.04202	1.09755	1.17043	1.062		1.12495	0.0206306				1.20439	1.4478	1.28885	1.07705	1.08425	1.05195	1.10383	0.9397		1.14973	0.0561472						0.950822	0.911779	0.829898	0.809784	1.01713
		0.922548	1.00511	0.887228	1.00795	1.12211	1.0491		0.999008	0.0346991				1.12344	1.14985	1.04731	1.20088	1.28189	1.03298	1.1282	1.10028	1.11261		1.13083	0.0252667				1.22575	1.22637	1.32125	1.04619	1.13129	1.2064	1.10807	0.918358		1.14796	0.0444379						0.92689	0.875812	0.797371	0.777798	1.04366
		0.904397	1.01397	0.922778	1.01477	1.10274	1.06614		1.00413	0.0318038				1.10135	1.29369	0.949843	1.18322	1.25314	1.02696	1.1713	1.16225	0.88794		1.11441	0.0453127				1.20724	1.44369	1.23443	1.04766	1.08042	1.07375	1.1474	0.922885		1.14468	0.0549595						0.937936	0.908183	0.833964	0.78686	0.953707
		0.906764	1.05825	0.993121	0.978983	1.12516	1.06076		1.02051	0.0313099				1.12577	1.30396	1.03705	1.18874	1.30508	1.04704	1.16172	1.1529	1.0689		1.15457	0.0332781				1.27557	1.3656	1.27002	1.02219	1.07221	1.25325	1.28054	0.956515		1.18699	0.0523105						0.960947	1.01519	0.825833	0.797522	0.953707
		0.908343	1.03389	0.889497	0.978983	1.12822	1.08049		1.00324	0.0387549				1.12112	1.23718	1.1157	1.18322	1.28189	0.992829	1.10904	1.22188	1.09881		1.1513	0.0294067				1.20724	1.35173	1.20147	1.07069	1.09354	1.45269	1.29809	0.966216		1.20521	0.0565436						0.960026	0.988211	0.843452	0.785794	1.01598
		0.896505	1.00954	0.960596	0.976427	1.11293	1.04193		0.999656	0.0302335				1.11181	1.16098	1.11656	1.18653	1.26798	1.00889	1.21248	1.07572	1.12181		1.14031	0.0256124				1.193	1.34813	1.23481	1.03541	1.12527	1.07792	1.28296	0.959102		1.15708	0.0464746						0.945299	0.926166	0.823574	0.785261	0.962932
		0.921759	1.07264	0.938662	0.965351	1.10988	1.04014		1.00807	0.0314398				1.10135	1.24574	1.09775	1.20971	1.30879	1.01692	1.23451	1.10145	0.990689		1.14521	0.0364053				1.24283	1.4591	1.24159	1.13535	1.08315	1.22449	1.43849	0.895076		1.21501	0.0650803						0.929652	0.920771	0.801437	0.77993	0.945634
		0.917024	1.00843	0.954545	0.971315	1.11293	1.07511		1.00656	0.0305407				1.09553	1.23975	0.987461	1.19426	1.21789	1.00086	1.1531	1.25813	0.942381		1.12104	0.0397054				1.21009	1.29367	1.24366	1.02953	1.1488	1.24397	1.31988	0.931939		1.17769	0.0475547						0.955424	0.919872	0.857005	0.791658	1.01829
	30	0.921759	1.035	0.928829	0.984095	1.11905	1.05179		1.00675	0.0312231			30	1.106	1.14728	1.01738	1.18322	1.2587	1.03499	1.13682	1.1833	0.963085		1.11453	0.0313081			30	1.21721	1.37433	1.26569	1.03051	1.1209	1.58163	1.30959	0.926119		1.22825	0.0727356					30	0.950822	0.95584	0.833061	0.782062	0.960626
		0.91071	1.04386	1.02186	0.982391	1.1323	1.06614		1.02621	0.0307894				1.11181	1.24831	1.02166	1.17219	1.27261	1.0641	1.21727	1.31542	0.992989		1.15737	0.0384692				1.23571	1.46321	1.32859	1.05085	1.16247	1.36688	1.52321	0.951988		1.26036	0.0701304						0.965549	0.986412	0.799178	0.806585	0.994069
		0.883878	1.01618	0.950007	0.990912	1.12516	1.04731		1.00224	0.0337649				1.1374	1.20807	0.937874	1.17329	1.25221	0.995841	1.17608	1.07923	0.875671		1.09285	0.0432746				1.23287	1.42725	1.21692	1.01459	1.14387	1.55009	1.51716	0.934526		1.25466	0.080208						0.953583	0.940554	0.883659	0.812449	0.980231
		0.905975	1.01508	0.909163	0.972167	1.10886	1.03655		0.991298	0.0320548				1.09786	1.25173	0.911371	1.18764	1.27725	1.0099	1.24504	1.24761	1.02136		1.13886	0.0442911				1.21436	1.37228	1.2687	1.00308	1.0465	1.17208	1.37434	0.964276		1.17695	0.0566059						0.955424	0.915376	0.844807	0.835373	0.9514
		0.916234	1.01286	0.879664	0.978983	1.10988	1.03565		0.988879	0.0340129				1.10949	1.36047	1.13109	1.20088	1.30879	0.993833	1.28718	1.1833	1.02749		1.17806	0.0418887				1.19443	1.33426	1.17888	1.02806	1.07495	1.1039	1.43546	0.937113		1.16088	0.0575153						0.971992	1.01609	0.843903	0.811383	0.998682
		0.916234	1.03721	1.02338	0.951718	1.11599	1.06883		1.01889	0.0301821				1.11298	1.37502	1.06013	1.19978	1.33012	1.02897	1.20865	1.17511	1.02289		1.16818	0.0419827				1.23144	1.20016	1.12106	1.07583	1.11269	1.16976	1.50445	0.926765		1.16777	0.058281						0.92597	0.883904	0.819508	0.810317	0.932949
		0.932807	1.03168	0.909163	0.99006	1.12007	1.05359		1.00623	0.032106				1.13507	1.19437	0.984041	1.2064	1.29395	1.01993	1.29676	1.18563	0.998357		1.14606	0.0401761				1.24568	1.31319	1.19582	1.03002	1.09409	1.20918	1.50445	0.981738		1.19677	0.0590635						0.934254	0.936058	0.847066	0.768735	0.960626
		0.927283	1.02504	0.937905	0.942346	1.12924	1.03745		0.999877	0.0322489				1.11646	1.19608	1.01909	1.19095	1.3496	1.07916	1.28239	1.2593	0.974586		1.16307	0.041771				1.22575	1.37176	1.1576	0.97295	1.10886	1.08349	1.45543	0.974624		1.16881	0.0617677						0.958185	0.945049	0.908054	0.83484	0.991763
		0.892559	1.05161	0.906137	0.966203	1.13434	1.04372		0.999094	0.0383458				1.10135	1.23632	1.08236	1.21744	1.27818	1.1153	1.20099	1.28619	0.961551		1.16441	0.0356231				1.20439	1.12207	1.32558	1.01459	1.0837	1.40863	1.40097	0.981091		1.19263	0.059935						0.986719	1.07363	0.818604	0.81778	0.974465
		0.902818	1.07706	0.921265	0.946606	1.12414	1.04821		1.00335	0.0374619				1.1153	1.45379	1.00114	1.19647	1.35331	0.988814	1.1531	1.2593	1.16245		1.18707	0.0506716				1.23429	1.08148	1.3623	1.08122	1.20569	1.17811	1.4276	0.955868		1.19082	0.0545941						0.939776	0.942352	0.814087	0.79539	0.927183
		0.881511	1.08592	0.980262	0.946606	1.11191	1.03207		1.00638	0.0355769				1.13158	1.26714	0.996865	1.20751	1.40711	1.04202	1.23163	1.18096	1.10801		1.17476	0.0412401				1.21009	1.02857	1.29978	1.06873	1.10558	1.08813	1.44333	1.00502		1.15615	0.0534449						0.974753	1.03137	0.868299	0.824177	1.04942
		0.904397	1.03611	0.96816	0.932974	1.12007	1.05		1.00195	0.0330875				1.11414	1.11903	1.02422	1.19757	1.32734	1.0119	1.21056	1.21136	0.914777		1.12566	0.0422094				1.23002	1.11899	1.46456	1.00577	1.16958	1.12941	1.47117	0.991439		1.19762	0.0652017						0.970151	1.05025	0.885014	0.863627	0.929489
		0.912289	1.05714	0.961353	0.954274	1.11497	1.04283		1.00714	0.031246				1.08506	1.3031	1.00969	1.20971	1.28096	1.02094	1.16268	1.2289	0.939314		1.13782	0.0431658				1.23287	1.08714	1.39224	1.03247	1.15263	1.34276	1.43365	0.981091		1.20686	0.0602973						0.937936	0.886602	0.842096	0.828442	0.988303
		0.913078	1.01286	0.971942	0.959387	1.14147	1.05269		1.00857	0.0329175				1.10018	1.12587	1.03021	1.2064	1.28931	1.04403	1.16076	1.16108	1.11798		1.13731	0.0266272				1.2229	1.17961	1.44328	1.01263	1.1674	1.53479	1.73563	0.986911		1.28539	0.0928076						0.960947	0.963932	0.839837	0.843369	0.901812
		0.917024	1.03721	0.977993	0.950014	1.11599	1.07331		1.01193	0.0312135				1.09669	1.09163	0.981476	1.20861	1.30972	1.04704	1.18662	1.37389	0.955417		1.13901	0.047498				1.26276	1.10409	1.37962	1.03174	1.13348	1.43506	1.49598	1.06129		1.238	0.0639038						0.960947	0.994505	0.844355	0.807118	1.01483
		0.92097	1.04275	1.0317	0.95683	1.11395	1.03386		1.01668	0.0279313				1.09437	1.1781	0.972927	1.20199	1.27725	1.06511	1.13969	1.37622	0.966919		1.1414	0.0449504				1.26276	1.26284	1.41277	1.06554	1.19092	1.2398	1.4512	0.989498		1.23442	0.0552331						0.963708	0.906384	0.852487	0.841237	1.00214
		0.924126	1.03943	0.916727	0.983243	1.10682	1.04641		1.00279	0.0305747				1.08623	1.27399	1.34825	1.20309	1.25685	1.01793	1.23546	1.07689	0.957717		1.16182	0.0439041				1.30547	1.16523	1.22031	1.08612	1.21225	1.09416	1.49053	1.05935		1.20418	0.0501999						0.984878	1.04486	0.839837	0.82631	0.916804
		0.913078	1.04164	0.898574	0.962795	1.1323	1.04283		0.998536	0.0366447				1.11298	1.17981	1.04389	1.19868	1.30322	1.0109	1.12724	1.16342	0.953116		1.12147	0.0355224				1.2471	1.18835	1.28998	0.99769	1.17615	1.33627	1.52442	1.0296		1.2237	0.0598085						0.936095	0.85603	0.81996	0.800721	1.01483
		0.899662	1.01397	1.07935	0.966203	1.1058	1.03386		1.01647	0.030775				1.10832	1.30567	0.970362	1.21744	1.34589	1.04202	1.17417	1.35284	0.981488		1.16647	0.0500703				1.2528	1.23716	1.31842	1.06579	1.20077	1.18414	1.73321	1.0684		1.25758	0.0745891						0.965549	0.974723	0.833061	0.828442	0.92257
		0.906764	1.03721	0.90765	0.967055	1.12414	1.04372		0.997759	0.0351118				1.11065	1.2192	1.01824	1.2053	1.25777	1.04603	1.2891	1.23591	1.39325		1.19727	0.0399596				1.24568	1.16677	1.3171	1.06799	1.13184	1.30288	1.50808	1.05029		1.22383	0.0538425						0.970151	0.945049	0.851132	0.81778	0.950247
	45	0.890192	1.04275	0.971186	0.957682	1.10682	1.09932		1.01132	0.0351241			45	1.10018	1.3168	1.055	1.20861	1.2754	1.06511	1.2029	1.26631	1.01139		1.16686	0.0370206			45	1.29408	1.27106	1.41842	1.04227	1.18709	1.28479	1.63275	1.13566		1.28326	0.0640574					45	0.962788	0.959437	0.857005	0.846568	0.932949
[truncated: 68 more columns]

## Sheet: Figure 4
Figure 4B	LifeAct-GFP intensity (%)-Δ over basal			WT																							Figure 4D	LifeAct-GFP intensity (%)-Δ over basal			CB1 KO													Figure 4F	LifeAct-GFP intensity (%)-Δ over basal			WT + WAVE1 siRNA #1
	Time (minutes)		Vehicle																		Average	S.E.M	P-Value (Two-Way ANOVA)					Time (minutes)		Vehicle								Average	S.E.M	P-Value (Two-Way ANOVA)					Time (minutes)		Vehicle
			1	2	3	4	5	6	7	8	9	10	11	12	13	14	15	16												1	2	3	4														1	2	3
	0		100	100	100	100	100	100	100	100	100	100	100	100	100	100	100	100			100		-					0		100	100	100	100					100	0	-					0		100	100	100
	15		103.413	101.279	85.6848	108.212	74.8914	92.1069	88.8932	93.9268	100.831	126.645	97.4037	106.688	88.7281	103	93.1037	92.8313			97.3524	2.81703	-					15		91.7148	98.4065	99.922	96.6894					96.6832	1.7829	-					15		91.8092	121.674	106.108
	30		91.618	98.7213	81.288	107.168	84.8201	89.4138	91.1738	91.9691	100.086	109.266	83.1598	114.636	128.362	92.0022	94.7569	93.3069			96.9843	3.02743	-					30		86.3252	95.3092	97.8186	97.4165					94.2174	2.68766	-					30		67.943	125.682	102.833
	45		93.0931	102.209	74.3729	96.2823	72.4297	92.1245	93.927	88.2695	99.8232	108.597	110.956	111.634	109.729	89.1617	105.405	100.144			96.7599	2.88504	-					45		95.2276	72.7351	98.4587	98.4361					91.2144	6.20633	-					45		65.1166	124.499	106.561
	60		90.6429	108.727	74.8785	102.793	94.0267	100.65	99.2871	81.0003	97.7249	106.263	115.47	106.57	104.28	91.4046	103.194	99.606			98.5324	2.50113	-					60		88.3467	62.9269	97.5112	93.3688					85.5384	7.76653	-					60		80.6344	131.951	101.665
	Time (minutes)		ACEA																		Average	S.E.M	P-Value (Two-Way ANOVA)					Time (minutes)		ACEA								Average	S.E.M	P-Value (Two-Way ANOVA)					Time (minutes)		ACEA
			1	2	3	4	5	6	7	8	9	10	11	12	13	14	15													1	2	3	4	5	6	7											1	2	3
	0		100	100	100	100	100	100	100	100	100	100	100	100	100	100	100				100		n.s.					0		100	100	100	100	100	100	100		100	0	n.s.					0		100	100	100
	15		106.619	98.0181	135.05	68.4328	85.9262	86.6694	143.723	98.4214	80.7786	95.4263	106.449	103.246	94.0169	97.6118	91.889				99.4852	4.93217	n.s.					15		93.8366	100.056	101.33	103.51	94.4492	100.538	87.5813		97.3287	2.28188	n.s.					15		85.7564	72.0052	100.891
	30		103.799	105.745	110.713	82.5112	89.1816	72.9141	99.4321	98.1387	76.9832	104.928	95.1008	103.35	108.46	87.167	86.7859				95.014	3.04707	n.s.					30		83.7751	100.57	86.8001	101.609	96.2542	83.4423	91.6416		92.0132	3.1266	n.s.					30		77.7319	62.2174	99.1283
	45		101.078	101.289	98.5395	84.2004	107.055	57.7909	89.6937	95.9415	83.2466	105.989	82.5374	79.899	52.3559	82.6923	85.3589				87.1777	4.11265	n.s.					45		79.3789	101.443	81.0423	105.388	102.923	101.097	91.1262		94.6283	4.41666	n.s.					45		105.079	73.2942	96.162
	60		92.3465	109.075	95.7334	82.3968	85.1603	50.8183	80.4994	91.6505	72.9671	104.54	78.2725	75.6735	48.3319	90.6433	87.045				83.0102	4.34713	0.001					60		84.726	101.574	97.8479	90.4316	95.0375	91.0014	102.476		94.7278	2.6306	n.s.					60		115.194	78.6695	116.589
	Time (minutes)		AM-251																		Average	S.E.M	P-Value (Two-Way ANOVA)					Time (minutes)		AM-251								Average	S.E.M	P-Value (Two-Way ANOVA)					Time (minutes)		AM-251
			1	2	3	4	5	6	7	8	9	10	11	12	13	14	15	16	17											1	2	3	4														1	2	3
	0		100	100	100	100	100	100	100	100	100	100	100	100	100	100	100	100	100		100		n.s.					0		100	100	100	100					100	0	n.s.					0		100	100	100
	15		101.922	101.923	98.0994	109.659	90.9297	67.2901	81.1842	104.614	102.178	103.796	90.1762	116.653	102.287	121.456	98.2982	102.02	108.026		100.03	3.06893	n.s.					15		94.533	91.2581	83.9679	98.3048					92.016	3.04455	n.s.					15		117.769	114.893	95.0369
	30		106.379	116.947	97.0827	87.212	123.547	92.8237	83.3404	104.13	101.688	104.182	90.2697	93.9563	104.646	119.767	108.395	102.067	122.305		103.455	2.92912	n.s.					30		84.0266	87.9522	89.0805	85.008					86.5168	1.1941	n.s.					30		110.767	113.552	96.6398
	45		102.205	123.396	119.137	129.144	139.799	85.0243	109.903	97.4854	97.0686	104.527	103.543	111.908	124.419	120.068	117.365	99.5901	130.744		112.666	3.52638	<0.001					45		80.0055	96.075	92.8184	82.3944					87.8233	3.91186	n.s.					45		114.043	92.9415	82.9727
	60		102.381	120.7	99.6388	117.302	116.387	86.0319	93.1203	103.908	105.553	96.0786	106.92	114.872	119.515	116.604	113.229	104.373	129.298		108.583	2.73315	0.045					60		77.6622	97.469	84.9281	80.3736					85.1082	4.38447	n.s.					60		106.051	76.7034	88.3954
Figure 4C	Growth cone area (%)-Δ over basal			WT																							Figure 4E	Growth cone area (%)-Δ over basal			CB1 KO													Figure 4G	Growth cone area (%)-Δ over basal			WT + WAVE1 siRNA #1
	Time (minutes)		Vehicle													Average	S.E.M	P-Value (Two-Way ANOVA)										Time (minutes)		Vehicle								Average	S.E.M	P-Value (Two-Way ANOVA)					Time (minutes)		Vehicle
			1	2	3	4	5	6	7	8	9	10	11	12																1	2	3	4														1	2	3
	0		100	100	100	100	100	100	100	100	100	100	100	100		100		-										0		100	100	100	100					100	0	-					0		100	100	100
	30		113.736	86.4064	97.1935	101.096	124.394	106.2	76.1384	101.87	83.8149	109.658	119.431	97.137		101.423	4.17935	-										30		106.699	104.426	103.793	101.269					104.047	1.11648	-					30		111.71	83.2973	103.368
	60		96.0723	93.4123	108.901	120.441	98.751	108.415	93.3406	108.463	92.8103	135.377	124.901	112.065		107.746	3.98207	-										60		117.211	108.234	101.005	102.201					107.163	3.70417	-					60		123.578	73.2764	104.168
	Time (minutes)		ACEA													Average	S.E.M	P-Value (Two-Way ANOVA)										Time (minutes)		ACEA								Average	S.E.M	P-Value (Two-Way ANOVA)					Time (minutes)		ACEA
			1	2	3	4	5	6	7	8	9	10																		1	2	3	4	5	6	7											1	2	3
	0		100	100	100	100	100	100	100	100	100	100				100		n.s.										0		100	100	100	100	100	100	100		100	0	n.s.					0		100	100	100
	30		112.776	60.7266	102.414	105.904	99.2505	93.2053	82.2106	93.2743	116.868	122.167				98.8797	5.69417	n.s.										30		83.9749	131.121	106.634	138.284	115.873	104.374	131.673		115.991	7.85166	n.s.					30		110.193	125.761	116.628
	60		24.3831	56.0121	79.1629	104.859	91.2174	97.6815	88.4575	89.5701	70.4796	68.9655				77.0789	7.46547	<0.001										60		72.5098	100.702	96.5446	123.881	124.611	116.698	112.729		106.811	7.56507	n.s.					60		94.835	110.039	106.661
	Time (minutes)		AM-251													Average	S.E.M	P-Value (Two-Way ANOVA)										Time (minutes)		AM-251								Average	S.E.M	P-Value (Two-Way ANOVA)					Time (minutes)		AM-251
			1	2	3	4	5	6	7	8	9	10	11																	1	2	3	4														1	2	3
	0		100	100	100	100	100	100	100	100	100	100	100			100		n.s.										0		100	100	100	100					100	0	n.s.					0		100	100	100
	30		153.09	179.077	108.529	131.831	117.493	97.7973	89.3762	119.47	134.022	89.1748	109.73			120.872	8.27808	0.037										30		102.553	113.594	96.2598	108.885					105.323	3.77388	n.s.					30		103.9	103.852	87.8207
	60		209.201	143.504	135.885	109.519	130.903	153.576	86.5185	129.159	172.764	112.752	117.874			136.514	10.0742	0.001										60		105.174	93.4924	107.718	97.266					100.912	3.32694	n.s.					60		110.908	90.5643	82.3041
[truncated: 29 more columns]

## Sheet: Supp. Figure 4
Figure S4B	Ratio WAVE1/Tubulin																Figure S4C	LifeAct-GFP intensity (%)-Δ over basal			WT + WAVE1 siRNA #1
		WT								Average	S.E.M	P-Value (One-Way ANOVA)						Time (minutes)	Vehicle								Average	S.E.M	P-Value (Two-Way ANOVA)
		1	2	3	4	5	6	7											1	2	3	4	5	6	7
	Scrambled siRNA	1.47797	0.791062	0.950643	0.874708	0.988661	0.96185	0.955111		1	0.0836433	-						0	100	100	100	100	100	100	100		100	0	-
	WAVE1 siRNA #2	0.208348	0.743441	0.648737	0.741539	0.540284	0.498397	0.550187		0.561562	0.0694199	0.001						15	100.776	80.5549	93.3452	108.743	102.704	103.454	106.252		99.4041	3.63607	-
																		30	106.437	76.7921	103.448	117.13	99.4177	89.8484	106.208		99.8972	4.94546	-
																		45	82.0444	53.068	70.1921	115.319	100.376	94.6127	102.301		88.2734	8.0476	-
																		60	86.0803	45.9778	60.9275	111.804	86.8466	83.0139	90.2368		80.6981	8.05791	-
																		Time (minutes)	ACEA								Average	S.E.M	P-Value (Two-Way ANOVA)
																			1	2	3	4	5	6	7		100	0	n.s.
																		0	100	100	100	100	100	100	100		94.7051	2.82088	n.s.
																		15	88.8181	87.8597	105.467	100.185	93.3145	100.811	86.481		93.7689	8.04509	n.s.
																		30	92.1464	82.8647	89.6339	87.2294	80.1768	141.108	83.2228		96.4689	13.1369	n.s.
																		45	86.0514	73.0393	83.8205	83.1372	92.5702	174.198	82.4659		101.688	19.0471	n.s.
																		60	91.6153	69.6219	79.5857	81.919	86.4257	214.837	87.8131
																		Time (minutes)		AM-251							Average	S.E.M	P-Value (Two-Way ANOVA)
																				1	2	3	4	5
																		0		100	100	100	100	100			100	0	n.s.
																		15		82.7567	99.4684	96.8684	106.528	107.882			98.7008	4.49293	n.s.
																		30		84.1152	88.8016	90.2462	102.46	101.497			93.4241	3.63969	n.s.
																		45		95.8933	84.6712	83.489	107.664	105.285			95.4006	5.02667	n.s.
																		60		101.286	77.919	81.6909	95.3544	84.6498			88.18	4.37659	n.s.
																	Figure S4C	Growth cone area (%)-Δ over basal			WT + WAVE1 siRNA #1
																		Time (minutes)	Vehicle								Average	S.E.M	P-Value (Two-Way ANOVA)
																			1	2	3	4	5	6	7
																		0	100	100	100	100	100	100	100		100	0	-
																		30	95.7291	110.393	90.0619	103.681	96.6872	104.284	89.2384		98.5821	2.96662	-
																		60	85.4175	115.85	89.1183	109.72	116.799	133.349	98.2544		106.93	6.43285	-
																		Time (minutes)	ACEA								Average	S.E.M	P-Value (Two-Way ANOVA)
																			1	2	3	4	5	6	7
																		0	100	100	100	100	100	100	100		100	0	n.s.
																		30	104.292	100.17	111.321	101.805	95.3697	70.5622	88.0653		95.9406	5.03552	n.s.
																		60	112.565	121.002	77.5448	91.7105	68.8574	68.6039	74.4347		87.8169	8.08008	n.s.
																		Time (minutes)	AM-251								Average	S.E.M	P-Value (Two-Way ANOVA)
																			1	2	3	4	5
																		0	100	100	100	100	100				100	0	n.s.
																		30	80.9679	98.222	102.39	71.0259	71.1828				84.7577	6.63095	n.s.
																		60	84.0681	91.6867	112.68	71.4551	99.3548				91.8489	6.95248	n.s.

## Sheet: Figure 5
Figure 5B	Quantification of different growth-cones morphology (% of total neurons analysed)																			Figure 5C	Quantification of different growth-cone morphologies (% of total neurons analysed)													Figure 5D	Quantification of different growth-cones morphology (% of total neurons analysed)
	Treatment	Morphology	WT											Average	S.E.M	P-Value (One-Way ANOVA)					Treatment	Morphology	WT + PTX					Average	S.E.M	P-Value (One-Way ANOVA)					Treatment	Morphology	WT + WAVE1 siRNA #1					Average	S.E.M	P-Value (One-Way ANOVA)
			1	2	3	4	5	6	7	8	9	10											1	2	3	4											1	2	3	4
	Vehicle	Collapsed growth cones	14.8148	0	6.25	3.22581	6.45161	3.125	10.5263	13.3333	0	12.9032		7.06301	1.75293	-					Vehicle	Collapsed growth cones	24.2424	12.9032	15.625	3.33333		14.026	4.30625	-					Vehicle	Collapsed growth cones	12.1212	9.375	12.5	0		8.49905	2.91732	-
		Large flat growth cones	37.037	18.75	34.375	29.0323	9.67742	21.875	21.0526	26.6667	35.4839	25.8065		25.9756	2.69166	-						Large flat growth cones	30.303	25.8065	37.5	30		30.9024	2.42677	-						Large flat growth cones	27.2727	46.875	18.75	16.6667		27.3911	6.8879	-
	ACEA	Collapsed growth cones	21.875	20.5882	27.2727	26.4706	25.8065	40	28.5714	34.2105	29.4118	28.125		28.2332	1.77793	<0.001					ACEA	Collapsed growth cones	21.875	9.67742	12.1212	9.09091		13.1911	2.96806	n.s.					ACEA	Collapsed growth cones	12.5	15.625	9.375	0		9.375	3.37539	n.s.
		Large flat growth cones	6.25	5.88235	18.1818	14.7059	12.9032	4	7.14286	10.5263	14.7059	9.375		10.3673	1.46879	<0.001						Large flat growth cones	28.125	22.5806	24.2424	27.2727		25.5552	1.29503	n.s.						Large flat growth cones	21.875	50	21.875	10		25.9375	8.49517	n.s.
	AM-251	Collapsed growth cones	0	0	3.22581	3.125	7.40741	5.88235	0	6.25	3.125	0		2.90156	0.908485	n.s.					AM-251	Collapsed growth cones	21.2121	15.1515	6.45161	9.375		13.0476	3.26702	n.s.					AM-251	Collapsed growth cones	9.09091	6.25	9.67742	0		6.25458	2.21511	n.s.
		Large flat growth cones	43.75	46.875	38.7097	43.75	37.037	44.1176	40	31.25	40.625	40		40.6114	1.39843	<0.001						Large flat growth cones	18.1818	12.1212	29.0323	31.25		22.6463	4.52321	n.s.						Large flat growth cones	30.303	15.625	6.45161	10		15.5949	5.25383	n.s.
	Treatment	Morphology	CB1 KO											Average	S.E.M	P-Value (One-Way ANOVA)					Treatment	Morphology	WT + Rac1-inhibitor (CAS 1090893-12-1)					Average	S.E.M	P-Value (One-Way ANOVA)					Treatment	Morphology	WT + Scrambled siRNA						Average	S.E.M	P-Value (One-Way ANOVA)
			1	2	3	4																	1	2	3	4											1	2	3	4	5
	Vehicle	Collapsed growth cones	10.7143	12.9032	16.6667	18.75								14.7585	1.81133	-					Vehicle	Collapsed growth cones	3.125	5.71429	15.625	4		7.11607	2.88683	-					Vehicle	Collapsed growth cones	12.5	6.25	3.22581	0	13.3333		9.375	2.66121	-
		Large flat growth cones	21.4286	19.3548	13.3333	15.625								17.4354	1.81966	-						Large flat growth cones	21.875	20	18.75	32		23.1562	3.01704	-						Large flat growth cones	15.625	18.75	22.5806	35.4839	26.6667		17.1875	4.36299	-
	ACEA	Collapsed growth cones	14.8148	13.7931	18.75	16.6667								16.0061	1.09094	n.s.					ACEA	Collapsed growth cones	9.09091	11.7647	21.2121	8.33333		12.6003	2.96345	n.s.					ACEA	Collapsed growth cones	25.8065	22.8571	28.5714	29.4118	34.2105		24.3318	1.48369	<0.001
		Large flat growth cones	25.9259	20.6897	12.5	16.6667								18.9456	2.86511	n.s.						Large flat growth cones	12.1212	17.6471	12.1212	33.3333		18.8057	5.01464	n.s.						Large flat growth cones	6.45161	2.85714	10.7143	14.7059	10.5263		4.65438	2.57101	0.007
	AM-251	Collapsed growth cones	13.7931	9.375	13.7931	16.129								13.2726	1.41104	n.s.					AM-251	Collapsed growth cones	6.06061	5.71429	9.09091	22.2222		10.772	3.89135	n.s.					AM-251	Collapsed growth cones	3.22581	3.22581	0	3.125	6.25		3.22581	0.798405	n.s.
		Large flat growth cones	24.1379	18.75	20.6897	19.3548								20.7331	1.2051	n.s.						Large flat growth cones	27.2727	28.5714	30.303	22.2222		27.0924	1.73798	n.s.						Large flat growth cones	41.9355	32.2581	44	40.625	31.25		37.0968	2.57755	0.009

## Sheet: Figure 7
Figure 7B	Normalized fluorescence intensity WT																					Figure 7C	Normalized fluorescence intensity WT + WAVE1 siRNA #1																						Figure 7D	Ratio WAVE1/Tubulin
	Time (seconds)	Vehicle														Average	S.E.M	P-Value (Two-Way ANOVA)					Time (seconds)	Vehicle															Average	S.E.M	P-Value (Two-Way ANOVA)							WT
		1	2	3	4	5	6	7	8	9	10	11	12											1	2	3	4	5	6	7	8	9	10	11	12	13	14											1	2
	-45	0.945133	1.01309	0.996484	0.956802	0.978005	1.00707	1.00707	1.05247	0.882536	1.0335	0.961855	0.924803			0.979902	0.0139208	-					-45	1.03272	1.00078	0.970742	1.06471	0.830405	0.895429	1.00918	0.968848	0.975504	0.959129	1.09213	1.04084	0.984097	1.01866		0.988798	0.0178727	-					Scrambled siRNA		0.936366	0.936366
	-40	0.908923	1.01114	1.0035	1.21868	1.04227	0.944184	0.944184	0.956584	1.10998	1.00885	1.10901	0.754217			1.00096	0.0337784						-40	1.08283	0.886564	1.11332	1.00701	1.04532	1.03162	0.94548	1.00141	0.991303	0.96445	1.00341	1.02159	1.03764	1.01153		1.01025	0.0149254						WAVE1 siRNA #1		0.610661	0.299327
	-35	1.14258	0.950815	0.980299	0.750124	0.947211	0.977622	0.977622	1.02277	1.04343	0.989801	0.950284	1.19571			0.994022	0.0316484						-35	0.967217	0.889855	0.968577	1.00436	0.957876	1.10701	1.00902	0.948078	0.987067	1.09054	1.02062	1.03118	1.04571	0.931497		0.997043	0.0160077
	-30	1.01759	1.08547	1.00525	1.03212	1.04908	1.02614	1.02614	1.00713	1.11766	0.995445	1.07851	1.08081			1.04345	0.0111494						-30	0.874196	1.1438	0.99218	0.960613	1.08701	0.952561	1.02166	1.01682	1.13908	0.988068	0.926999	1.05393	0.928957	1.01141		1.00695	0.0210854
	-25	0.985776	0.939485	1.01447	1.04227	0.983435	1.04498	1.04498	0.961043	0.8464	0.972407	0.90034	1.04447			0.981671	0.0182432						-25	1.04304	1.079	0.955185	0.963309	1.07938	1.01339	1.01466	1.06484	0.907045	0.997808	0.956847	0.852461	1.0036	1.02691		0.996962	0.0174204
	0	0.137783	0.0265675	0.0459824	0.278432	0.191047	0.305854	0.305854	0.141405	0.037617	0.100941	0.0116432	0.0469127			0.135837	0.0320319						0	0.0239591	0.0433345	0.0126542	0.0145382	0.0392056	0.00905864	0.105262	0.0375446	0.0311668	0.0419054	0.0499701	0.0377407	0.0711525	0.0932928		0.0436275	0.00766763
	5	0.140147	0.0683735	0.0667869	0.273957	0.219956	0.395229	0.395229	0.251167	0.0703568	0.164433	0.018342	0.145121			0.184091	0.03635						5	0.0381912	0.093254	0.0139666	0.0241164	0.0638899	0.0120132	0.0942863	0.0388925	0.0332356	0.0607332	0.0888564	0.0645223	0.0887471	0.145901		0.0614718	0.0101289
	10	0.179042	0.0772749	0.0766282	0.297696	0.228906	0.421568	0.421568	0.393571	0.128666	0.222458	0.0367313	0.16851			0.221052	0.0393776						10	0.0636141	0.16726	0.0303831	0.0364662	0.0910875	0.0126824	0.111155	0.0453866	0.0378863	0.110156	0.116861	0.103321	0.143528	0.204045		0.090988	0.0150788
	15	0.27806	0.0833871	0.102744	0.323124	0.299313	0.422949	0.422949	0.370867	0.146673	0.317661	0.0487458	0.263282			0.256646	0.0377237						15	0.102703	0.236982	0.0455428	0.0390905	0.112374	0.00976404	0.119232	0.063653	0.0759166	0.156012	0.205671	0.113783	0.250354	0.237018		0.126293	0.0212532
	20	0.180181	0.115155	0.0786322	0.383126	0.294324	0.456967	0.456967	0.488672	0.198752	0.462102	0.0586883	0.31994			0.291126	0.0463482						20	0.135803	0.327857	0.0791582	0.0431305	0.126846	0.016879	0.141815	0.0797237	0.0833558	0.17843	0.222868	0.133556	0.2384	0.311608		0.151388	0.0252757
	25	0.238805	0.142758	0.117463	0.308959	0.349395	0.494091	0.494091	0.408796	0.227947	0.531831	0.0842456	0.260484			0.304905	0.0442315						25	0.179542	0.421306	0.0913608	0.0590788	0.196196	0.0140321	0.161746	0.0712001	0.108508	0.208354	0.26136	0.169125	0.254997	0.350002		0.181915	0.0303652
	30	0.29849	0.168414	0.166954	0.395249	0.432414	0.52078	0.52078	0.532894	0.250471	0.54991	0.110026	0.361242			0.358969	0.0457573						30	0.209818	0.478674	0.0972292	0.0514599	0.208512	0.0184379	0.148189	0.0784058	0.102979	0.259084	0.272453	0.179706	0.349202	0.305283		0.197102	0.0341845
	35	0.332224	0.186286	0.156913	0.577687	0.433593	0.473463	0.473463	0.656121	0.283733	0.570206	0.129859	0.497327			0.397573	0.0509989						35	0.24066	0.628421	0.116601	0.053235	0.223319	0.0146353	0.188876	0.101695	0.102458	0.256647	0.25371	0.215769	0.341415	0.374371		0.222272	0.0417804
	40	0.421457	0.247956	0.167766	0.422378	0.430069	0.506711	0.506711	0.574363	0.322369	0.639503	0.123685	0.772986			0.427996	0.0551543						40	0.269267	0.592813	0.103817	0.0705118	0.199681	0.0259533	0.24029	0.091469	0.136011	0.266382	0.316185	0.230801	0.482446	0.36633		0.242283	0.04285
	45	0.323258	0.235194	0.237921	0.60544	0.517749	0.593108	0.593108	0.569403	0.378729	0.571114	0.147597	1.11139			0.490334	0.0738683						45	0.28859	0.607974	0.115216	0.0751955	0.21854	0.019682	0.190268	0.0972284	0.165875	0.301858	0.371314	0.227937	0.344314	0.526103		0.253578	0.0450409
	50	0.373301	0.302192	0.18848	0.528284	0.595185	0.501361	0.501361	0.502958	0.334399	0.667042	0.163771	0.84137			0.458309	0.0568191						50	0.288999	0.512585	0.128205	0.0930079	0.239616	0.0236392	0.205214	0.117309	0.162268	0.331525	0.366145	0.247365	0.362782	0.461292		0.252854	0.0382302
	55	0.337359	0.288798	0.255194	0.639276	0.587746	0.602971	0.602971	0.55808	0.327392	0.639571	0.229909	0.70532			0.481216	0.0509612						55	0.248309	0.614809	0.171544	0.0914136	0.301244	0.0196454	0.244194	0.107214	0.144994	0.291285	0.349442	0.269277	0.38662	0.441362		0.262954	0.0416969
	60	0.43983	0.288551	0.286637	0.550069	0.574604	0.548092	0.548092	0.601878	0.361254	0.598749	0.214357	0.844185			0.488025	0.0510695						60	0.235409	0.661963	0.196695	0.123906	0.279645	0.0190613	0.283333	0.121716	0.194012	0.322635	0.396615	0.283001	0.425143	0.559678		0.293058	0.0464132
	65	0.417254	0.311512	0.268508	0.648562	0.739155	0.595619	0.595619	0.717003	0.471882	0.684541	0.241189	0.903889			0.549561	0.0600559						65	0.211381	0.61393	0.216732	0.122722	0.323456	0.0240047	0.282353	0.133846	0.168496	0.380939	0.414605	0.272926	0.473129	0.510946		0.296391	0.044562
	70	0.525667	0.303525	0.231088	0.529898	0.709042	0.607862	0.607862	0.73476	0.539547	0.725846	0.333824	1.11824			0.580597	0.0684795						70	0.262084	0.759995	0.193634	0.164427	0.349723	0.0221827	0.272593	0.112399	0.165508	0.382792	0.370171	0.27775	0.543212	0.588981		0.318961	0.053776
	75	0.447015	0.380475	0.32497	0.680591	0.698393	0.606337	0.606337	0.72207	0.491359	0.747001	0.363696	1.45392			0.626847	0.0865227						75	0.249316	1.0176	0.186849	0.189758	0.357494	0.026793	0.316187	0.150817	0.174329	0.368397	0.396413	0.298975	0.48077	0.495053		0.336339	0.0631127
	80	0.560796	0.368566	0.352866	0.642398	0.645964	0.561462	0.561462	0.746209	0.501347	0.687008	0.43712	1.33748			0.61689	0.0743003						80	0.388502	1.01901	0.206491	0.181819	0.382299	0.0277614	0.283252	0.120555	0.188627	0.406368	0.374108	0.296201	0.453926	0.49169		0.344329	0.0630296
	85	0.468229	0.370981	0.327715	0.470996	0.656783	0.572386	0.572386	0.855486	0.395783	0.80269	0.395196	1.26431			0.596078	0.0776779						85	0.320891	0.819076	0.219315	0.195205	0.378361	0.0266053	0.33373	0.144468	0.185158	0.427647	0.390999	0.313136	0.486237	0.525756		0.34047	0.0521113
	90	0.606715	0.35339	0.329479	0.643789	0.719741	0.577315	0.577315	0.847004	0.331757	0.80979	0.421884	1.43599			0.637848	0.0888361						90	0.273579	1.0165	0.238221	0.242986	0.402766	0.0215653	0.319934	0.165717	0.185045	0.429166	0.400322	0.28407	0.508742	0.493219		0.355845	0.0622435
	95	0.638132	0.397431	0.322048	0.714207	0.578513	0.61639	0.61639	0.671147	0.429225	0.820177	0.485628	0.951118			0.603367	0.0516926						95	0.309189	0.714419	0.224144	0.22792	0.416547	0.0268345	0.284011	0.168204	0.230516	0.46206	0.512994	0.291389	0.505613	0.630147		0.357428	0.0508305
	100	0.617143	0.323535	0.335862	0.86342	0.784034	0.674305	0.674305	0.635378	0.615429	0.905078	0.537542	1.1192			0.67377	0.0653387						100	0.364818	0.858835	0.223163	0.254504	0.401191	0.0238125	0.334382	0.159145	0.21605	0.490548	0.508902	0.373802	0.555572	0.534181		0.378493	0.0553886
	105	0.673742	0.423032	0.340468	0.935748	0.776258	0.634282	0.634282	0.746378	0.489833	0.921802	0.543336	0.892468			0.667636	0.0564901						105	0.329895	1.24449	0.262899	0.292132	0.407723	0.0317408	0.391148	0.138577	0.228683	0.486124	0.649879	0.392451	0.497921	0.569891		0.423111	0.0771341
	110	0.701091	0.430054	0.397376	0.651645	0.680382	0.592712	0.592712	0.778607	0.437145	0.825397	0.582946	0.844952			0.626252	0.0435752						110	0.342172	1.02918	0.242183	0.26917	0.454069	0.0304147	0.415635	0.175732	0.20141	0.458846	0.568235	0.331213	0.599065	0.803857		0.422942	0.0704222
	115	0.517207	0.385127	0.305537	0.724086	0.763529	0.68228	0.68228	0.875986	0.505087	0.947725	0.544942	0.919824			0.654468	0.0597482						115	0.27315	0.817994	0.301565	0.298489	0.45729	0.0287437	0.299547	0.175579	0.248127	0.503583	0.602408	0.351883	0.664846	0.653299		0.405465	0.0585229
	120	0.663943	0.431517	0.319834	0.786331	0.893916	0.653873	0.653873	0.862328	0.621732	0.985713	0.533306	0.740109			0.678873	0.0554164						120	0.268061	1.14085	0.275417	0.294246	0.455151	0.0296205	0.396999	0.17839	0.223757	0.537684	0.468232	0.341071	0.649006	0.722188		0.427191	0.0739734
	125	0.611457	0.478978	0.331859	0.878458	0.779379	0.609667	0.609667	0.848475	0.538114	0.849293	0.534215	0.764295			0.652821	0.0494006						125	0.38492	0.853961	0.29616	0.30445	0.554502	0.0325123	0.343311	0.175185	0.222366	0.546448	0.44557	0.347434	0.655519	0.61662		0.412783	0.0577348
	130	0.616215	0.441655	0.379781	0.56086	0.964953	0.708161	0.708161	0.99976	0.504134	0.942981	0.545486	1.03869			0.700903	0.0669593						130	0.430875	0.804507	0.303717	0.368116	0.554832	0.0356393	0.343086	0.205794	0.224179	0.590501	0.469939	0.41556	0.628915	0.696808		0.433748	0.0559358
	135	0.632046	0.433419	0.338463	0.827961	0.999763	0.717822	0.717822	0.955019	0.674614	0.97559	0.592934	1.03165			0.741425	0.0648863						135	0.515166	0.949782	0.316778	0.41589	0.482474	0.0333405	0.313956	0.189555	0.204416	0.528637	0.396916	0.46415	0.61293	0.645399		0.433528	0.0604189
	140	0.525773	0.466164	0.391085	1.25464	0.945531	0.686842	0.686842	0.921788	0.779119	0.965272	0.648273	0.889708			0.763419	0.0709745						140	0.497987	1.13609	0.347199	0.393779	0.529499	0.0404877	0.359207	0.185659	0.243876	0.546261	0.47189	0.426746	0.58783	0.729676		0.464013	0.0697771
	145	0.699087	0.473111	0.435066	0.830188	0.886823	0.70576	0.70576	1.04014	0.868288	0.946445	0.713888	0.741403			0.75383	0.051159						145	0.589479	1.31667	0.347172	0.416085	0.578761	0.0381965	0.384324	0.175412	0.274824	0.6143	0.518862	0.417746	0.686799	0.72413		0.505911	0.0811687
	150	0.721155	0.527333	0.322639	1.4603	0.901914	0.69924	0.69924	0.950922	0.615626	1.00349	0.845897	0.691504			0.786605	0.0818828						150	0.485745	1.47265	0.343726	0.422117	0.553452	0.0341345	0.404654	0.165061	0.240386	0.556372	0.514682	0.458665	0.704669	0.774265		0.509327	0.0909745
	155	0.61483	0.493264	0.408818	0.688273	0.926467	0.695637	0.695637	1.07637	0.644838	1.02504	0.72533	1.02482			0.75161	0.0622053						155	0.475507	1.34775	0.329802	0.450296	0.59542	0.0471499	0.400467	0.199428	0.269265	0.607706	0.471771	0.543331	0.571594	0.785248		0.506767	0.0818236
	185	0.807892	0.60059	0.446882	0.658569	0.96858	0.718896	0.718896	1.01609	0.908492	0.813588	0.822786	1.13187			0.801094	0.0547299						185	0.657586	1.41508	0.413626	0.600811	0.634487	0.0256272	0.465551	0.249128	0.282334	0.62133	0.522872	0.54818	0.671798	0.763847		0.562304	0.084411
	215	0.791075	0.696764	0.457164	0.73823	0.960894	0.828288	0.828288	1.1678	0.978401	0.790464	0.682165	1.18067			0.841684	0.0593346						215	0.668249	1.06952	0.428816	0.631851	0.638359	0.045881	0.523775	0.239101	0.324356	0.609096	0.590422	0.636272	0.579277	0.679601		0.54747	0.0640059
	245	0.799424	0.703202	0.490203	0.994186	0.987856	0.736317	0.828288	1.02462	1.23771	0.981584	0.806931	1.09199			0.890193	0.0581214						245	0.61342	0.856274	0.397401	0.62919	0.850916	0.0461844	0.526183	0.276993	0.35557	0.649751	0.68238	0.689745	0.717087	0.696507		0.570543	0.0609064
	275	0.82614	0.700524	0.549239	0.904453	0.882786	0.833361	0.833361	1.16489	1.24412	1.30819	0.80534	1.05734			0.925812	0.0650411						275	0.845357	1.04303	0.373375	0.6657	0.9339	0.0313337	0.525758	0.270833	0.394727	0.609147	0.566303	0.646995	0.633805	0.764653		0.593208	0.0716391
	305	0.9172	0.770472	0.499522	1.11899	0.99649	0.834851	0.834851	1.04703	1.07922	1.10961	1.06266	1.09865			0.947462	0.0536383						305	0.671431	0.917902	0.456194	0.831965	0.77108	0.036121	0.651667	0.291576	0.436797	0.608078	0.751768	0.7383	0.878082	0.860111		0.635791	0.067188
	Time (seconds)	ACEA														Average	S.E.M	P-Value (Two-Way ANOVA)					Time (seconds)	ACEA
		1	2	3	4	5	6	7	8	9	10	11	12	13										1	2	3	4	5	6	7	8	9	10	11	12	13
	-45	1.06683	0.842735	0.99132	0.95167	0.850283	1.08104	0.9948	0.908612	0.941745	0.940159	0.944987	0.957888	1.25612		0.979092	0.0300281	<0.001					-45	1.06769	1.02352	1.0412	1.04299	1.01565	0.96442	0.967401	0.880317	1.02046	1.0025	1.03821	1.02987	1.08305			1.01364	0.0145081	n.s.
	-40	1.14782	0.90274	1.11154	1.11297	0.887297	0.93755	1.0249	1.00081	1.0369	0.956884	0.874384	1.08589	1.07825		1.01215	0.0258596						-40	1.00825	0.956691	0.993223	1.09185	0.917543	1.00591	1.11605	0.958955	0.930521	1.07127	1.04344	1.01239	0.919467			1.00197	0.0180447
	-35	0.989797	1.0981	0.979721	1.01839	0.872362	0.967387	0.956649	1.14036	1.07567	0.951051	0.963422	1.0005	0.957578		0.997769	0.0197106						-35	0.938491	1.02789	0.996615	0.905254	1.00606	1.02754	0.985901	1.03577	1.07936	0.962064	1.01245	0.959506	1.28663			1.0172	0.0257789
	-30	0.848079	1.27806	0.920509	0.975868	1.25368	0.992066	0.916035	0.977361	0.947915	1.07873	0.963558	1.02413	0.862789		1.00298	0.0365861						-30	0.953241	1.05062	0.984299	1.04668	0.958167	0.992473	1.07124	0.980134	0.933128	0.985049	1.01201	0.891483	0.996756			0.988867	0.0137435
	-25	0.947465	0.878365	0.996911	0.941098	1.13637	1.02195	1.10761	0.972861	0.997764	1.07317	1.25365	0.931584	0.845261		1.00801	0.0310004						-25	1.03233	0.941278	0.984658	0.913224	1.10257	1.00966	0.85941	1.14482	1.03653	0.979107	0.893885	1.10675	0.714094			0.978332	0.0323915
	0	0.0448252	0.1063	0.161384	0.0753868	0.188246	0.0433168	0.374485	0.0104066	0.0302793	0.0361416	0.0200292	0.0389395	0.0405473		0.0900221	0.0280944						0	0.0282924	0.0169797	0.0323508	0.133682	0.0230124	0.0564262	0.0237412	0.0487719	0.0275823	0.0677752	0.0588854	0.0322239	0.0321405			0.0447588	0.00859028
	5	0.0375231	0.151481	0.197006	0.0795147	0.183767	0.0535534	0.316262	0.0139523	0.0510052	0.0489855	0.0263923	0.0633998	0.0906052		0.101034	0.0242273						5	0.0533513	0.0347842	0.0536427	0.172131	0.0315782	0.0750432	0.0311165	0.0687788	0.0536402	0.0912876	0.0697562	0.0470591	0.0313608			0.0625792	0.0105171
	10	0.0665603	0.112261	0.251054	0.124829	0.211312	0.049015	0.292121	0.0263457	0.0782574	0.102119	0.0289356	0.094814	0.190248		0.125221	0.0236775						10	0.0784832	0.054002	0.0895561	0.145897	0.0399914	0.0968451	0.083839	0.0880201	0.070232	0.151196	0.11514	0.0783265	0.0443336			0.0873741	0.00948772
	15	0.103436	0.200997	0.373023	0.123973	0.257906	0.0869247	0.298086	0.0273665	0.12722	0.124288	0.0433704	0.145935	0.331162		0.172591	0.0306477						15	0.0952622	0.0788272	0.10728	0.196944	0.0706065	0.115664	0.100564	0.161256	0.104318	0.202638	0.150845	0.101269	0.0474244			0.117915	0.0130373
	20	0.0988788	0.284442	0.394162	0.144822	0.216187	0.0816507	0.355628	0.0205098	0.153938	0.169662	0.0566577	0.16964	0.267518		0.185669	0.031542						20	0.138832	0.0942496	0.159099	0.219142	0.0785265	0.135791	0.11308	0.143541	0.12494	0.240377	0.227314	0.14268	0.0726649			0.145403	0.0150522
	25	0.142964	0.212493	0.401464	0.187325	0.238126	0.102113	0.417295	0.0417206	0.190869	0.197009	0.0310754	0.19221	0.309259		0.204917	0.0327945						25	0.165805	0.124853	0.209658	0.274868	0.0857964	0.144585	0.135017	0.153418	0.159735	0.256095	0.236528	0.133954	0.0990221			0.167641	0.0164218
	30	0.125664	0.242747	0.460222	0.17659	0.242898	0.118499	0.307524	0.0401401	0.175909	0.216248	0.0471	0.248508	0.403298		0.215796	0.0345185						30	0.208182	0.137277	0.281989	0.25929	0.111939	0.177854	0.162492	0.170754	0.187741	0.299036	0.277251	0.166379	0.147717			0.199069	0.0168943
	35	0.111226	0.222438	0.491539	0.223657	0.245269	0.156101	0.381578	0.0562533	0.235525	0.261525	0.0882285	0.243655	0.536879		0.250298	0.0401594						35	0.229372	0.161382	0.276042	0.261849	0.119209	0.18784	0.189058	0.169671	0.211459	0.316955	0.34787	0.196033	0.112494			0.213787	0.0197019
	40	0.151107	0.199082	0.519118	0.212139	0.330222	0.191887	0.374868	0.0773914	0.284404	0.255643	0.0738809	0.259159	0.671671		0.276967	0.0468288						40	0.238545	0.186181	0.297644	0.290404	0.141821	0.197038	0.170296	0.191152	0.193384	0.299984	0.335449	0.215205	0.137703			0.222677	0.0178225
	45	0.15728	0.307941	0.620319	0.201076	0.31378	0.184836	0.405229	0.0484447	0.286525	0.289066	0.0677444	0.303839	0.684635		0.297747	0.0520579						45	0.270205	0.207916	0.34471	0.295398	0.134517	0.208322	0.225592	0.198891	0.215043	0.33488	0.312566	0.256728	0.150545			0.242716	0.018446
	50	0.163757	0.263715	0.419755	0.221016	0.389408	0.174008	0.390261	0.080153	0.336101	0.266176	0.0614997	0.336899	0.498132		0.276991	0.0370266						50	0.283681	0.219259	0.392725	0.266392	0.148451	0.209508	0.17407	0.191865	0.180814	0.356444	0.406925	0.2321	0.160104			0.247872	0.0244032
	55	0.192825	0.302525	0.549296	0.260862	0.330225	0.173671	0.383418	0.102266	0.354266	0.253618	0.0511801	0.338322	0.56004		0.296347	0.0419116						55	0.278987	0.226431	0.402549	0.294028	0.135746	0.229257	0.260449	0.231191	0.249888	0.391057	0.387202	0.279834	0.204841			0.274728	0.0218172
	60	0.215527	0.291091	0.631817	0.301965	0.282278	0.22283	0.419167	0.0892948	0.401584	0.292828	0.0820755	0.3459	0.611589		0.32215	0.0461926						60	0.338463	0.240617	0.406675	0.319578	0.139061	0.253035	0.300819	0.232288	0.236885	0.402296	0.34652	0.270498	0.179134			0.28199	0.0222652
	65	0.221042	0.40601	0.656197	0.281791	0.315806	0.235489	0.412291	0.103871	0.411168	0.282159	0.0828605	0.360336	0.724815		0.34568	0.0517003						65	0.318333	0.249005	0.41795	0.294823	0.130326	0.247146	0.293306	0.263568	0.220983	0.431201	0.427933	0.305813	0.227383			0.294444	0.0246203
	70	0.182037	0.433587	0.551787	0.357127	0.358633	0.205456	0.394077	0.139578	0.460002	0.287615	0.0633351	0.381692	0.683071		0.346	0.0475729						70	0.342989	0.296425	0.494809	0.279109	0.136351	0.238379	0.341901	0.28612	0.262878	0.419266	0.367383	0.312189	0.170185			0.303691	0.0265229
	75	0.174528	0.437517	0.490294	0.33922	0.349809	0.25673	0.423211	0.129311	0.428108	0.347351	0.0786759	0.395455	0.670162		0.347721	0.0442341						75	0.388316	0.303468	0.564839	0.325059	0.158935	0.233519	0.256254	0.300876	0.275187	0.416896	0.459278	0.313283	0.202075			0.322922	0.0307386
	80	0.208534	0.344744	0.615754	0.376791	0.368966	0.291232	0.476582	0.158236	0.423138	0.366243	0.0571281	0.416416	0.922775		0.386657	0.0596138						80	0.373161	0.311457	0.49689	0.341344	0.173393	0.234603	0.193949	0.292283	0.282906	0.385215	0.427454	0.390063	0.237601			0.318486	0.0264251
	85	0.205052	0.398242	0.673426	0.355318	0.459338	0.260251	0.384057	0.159767	0.419898	0.361266	0.095824	0.393975	0.869303		0.387363	0.0570879						85	0.431082	0.374686	0.504152	0.321372	0.221121	0.249617	0.259628	0.291119	0.317947	0.445013	0.551628	0.337653	0.216174			0.347784	0.0298279
	90	0.231354	0.335934	0.626614	0.441284	0.392969	0.268651	0.460704	0.162145	0.407311	0.387737	0.0805146	0.401067	0.793634		0.38384	0.0517015						90	0.438918	0.362248	0.582402	0.373396	0.166984	0.250204	0.241362	0.269642	0.30954	0.490017	0.49307	0.387653	0.179726			0.349628	0.0354864
	95	0.229474	0.359704	0.627598	0.471961	0.315249	0.325677	0.420768	0.16672	0.465139	0.40059	0.143306	0.473338	0.798398		0.39984	0.0499662						95	0.414147	0.364438	0.628578	0.334574	0.196053	0.266864	0.293372	0.283666	0.324986	0.465383	0.531962	0.366798	0.273183			0.364923	0.0330813
	100	0.212825	0.541808	0.55475	0.44286	0.445784	0.293398	0.364487	0.162773	0.444597	0.424999	0.126974	0.451756	0.909496		0.413577	0.0559849						100	0.395884	0.333701	0.57904	0.37421	0.195975	0.269069	0.274314	0.297629	0.325642	0.478768	0.544007	0.364109	0.29813			0.363883	0.0309423
	105	0.228473	0.533908	0.675363	0.433209	0.447525	0.2965	0.478813	0.173446	0.46792	0.417857	0.0953492	0.533535	0.829974		0.431682	0.0555966						105	0.461029	0.353906	0.534597	0.405298	0.171019	0.260564	0.378502	0.301754	0.31104	0.507905	0.488533	0.307374	0.304963			0.368191	0.0297249
	110	0.251623	0.644304	0.647804	0.447802	0.398857	0.336446	0.477078	0.191784	0.479509	0.508846	0.142937	0.504305	0.834217		0.451193	0.053609						110	0.404248	0.384144	0.553564	0.394647	0.170609	0.260626	0.3277	0.309279	0.322645	0.543782	0.501495	0.341232	0.256067			0.366926	0.0316522
	115	0.245859	0.533993	0.605203	0.435106	0.333377	0.359352	0.47188	0.239021	0.534222	0.483723	0.0836641	0.586131	0.666166		0.429054	0.0468108						115	0.39008	0.373098	0.477353	0.425126	0.221229	0.296948	0.366613	0.345036	0.327127	0.522309	0.546395	0.360317	0.302826			0.381112	0.0255996
	120	0.311589	0.450707	0.612428	0.484282	0.371042	0.343566	0.447447	0.225694	0.535104	0.512456	0.144218	0.60528	1.11405		0.473682	0.0658782						120	0.459389	0.650202	0.555255	0.376978	0.225706	0.304755	0.295044	0.327804	0.349029	0.470325	0.561174	0.32651	0.301141			0.400255	0.0353675
	125	0.261938	0.544808	0.667011	0.460037	0.374471	0.325961	0.52138	0.265914	0.587092	0.527152	0.123786	0.586457	0.902885		0.472992	0.0565934						125	0.438176	0.420288	0.537254	0.408997	0.239636	0.267892	0.301423	0.408016	0.425254	0.527454	0.512219	0.347745	0.316858			0.396247	0.0268752
	130	0.278971	0.465893	0.602225	0.46436	0.313605	0.360788	0.523207	0.254157	0.597729	0.543475	0.167705	0.658955	0.968889		0.47692	0.0586656						130	0.420139	0.364423	0.573557	0.434199	0.197735	0.285319	0.269504	0.368944	0.437285	0.499896	0.558233	0.406575	0.326374			0.395553	0.0306587
	135	0.302813	0.466045	0.586178	0.583724	0.38562	0.425632	0.496438	0.267932	0.521656	0.557246	0.105982	0.70693	0.893064		0.484558	0.0554798						135	0.478506	0.449112	0.560632	0.458269	0.190426	0.303861	0.294764	0.414036	0.446204	0.524023	0.539047	0.380252	0.317609			0.412057	0.0304188
	140	0.278955	0.721262	0.648541	0.520571	0.41779	0.466676	0.518018	0.228039	0.557263	0.601568	0.146164	0.714492	1.07899		0.53064	0.0674766						140	0.53534	0.490318	0.559443	0.503091	0.184962	0.312473	0.307823	0.371161	0.442628	0.535512	0.565371	0.495448	0.386487			0.437697	0.0324336
	145	0.335988	0.638963	0.593152	0.598839	0.262716	0.457534	0.569672	0.2775	0.546331	0.629997	0.123368	0.661543	0.797137		0.499441	0.053852						145	0.539401	0.451149	0.583966	0.41318	0.195882	0.325848	0.318802	0.462059	0.415616	0.566567	0.488695	0.487992	0.357614			0.43129	0.030628
	150	0.315011	0.630783	0.673961	0.559277	0.291973	0.461295	0.534945	0.259687	0.556586	0.640534	0.11795	0.677838	0.996638		0.516652	0.0636714						150	0.515975	0.449339	0.603828	0.51822	0.191665	0.31607	0.342261	0.473624	0.496204	0.582034	0.508708	0.479783	0.382481			0.450784	0.0318211
	155	0.337793	0.449065	0.660003	0.586315	0.396438	0.446201	0.545312	0.23303	0.582854	0.707342	0.132584	0.723108	0.997001		0.52285	0.063233						155	0.521769	0.458652	0.515452	0.529576	0.23206	0.331176	0.412197	0.468573	0.464149	0.496685	0.602401	0.473203	0.249586			0.442729	0.0304723
	185	0.373825	0.755076	0.68055	0.611581	0.361062	0.570633	0.506252	0.289134	0.573863	0.673456	0.126215	0.710527	0.956889		0.553005	0.0613226						185	0.478291	0.434916	0.616932	0.62257	0.181957	0.312674	0.621045	0.403948	0.52164	0.579062	0.561243	0.523423	0.349152			0.47745	0.0376119
	215	0.394457	0.440992	0.679212	0.814337	0.381165	0.501992	0.602578	0.324344	0.614488	0.867543	0.116337	0.860526	0.814848		0.570217	0.065116						215	0.734845	0.563911	0.738717	0.449832	0.25871	0.332501	0.557054	0.411086	0.559282	0.625066	0.516165	0.597123	0.422533			0.520525	0.0396743
	245	0.466765	0.704377	0.714062	0.833108	0.387953	0.7165	0.550474	0.444891	0.615891	0.830431	0.140106	0.892929	1.04132		0.641447	0.0671841						245	0.811761	0.652653	0.716488	0.492252	0.254623	0.332084	0.589042	0.362734	0.631535	0.670427	0.591117	0.686452	0.425185			0.555104	0.046557
	275	0.51498	0.508177	0.649042	0.926773	0.444077	0.575935	0.581297	0.34644	0.622763	0.795575	0.277457	0.886081	0.579059		0.592897	0.0530363						275	0.812691	0.72129	0.786521	0.527116	0.217951	0.328179	0.667178	0.409162	0.699791	0.530645	0.689097	0.72361	0.497652			0.585453	0.0510493
	305	0.516517	0.484249	0.696297	0.849758	0.474178	0.682996	0.562711	0.420389	0.715994	0.766156	0.283793	0.941234	0.620177		0.616496	0.0508107						305	0.767016	0.815096	0.87897	0.577609	0.252258	0.382394	0.40919	0.390236	0.6171	0.764149	0.682235	0.757779	0.485633			0.598436	0.0550708
[truncated: 36 more columns]

## Sheet: Supp. Figure 5
Figure S5A	Normalized fluorescence intensity WT + Scrambled siRNA																							Figure S5B	Normalized fluorescence intensity CB1 KO
	Time (seconds)	Vehicle																Average	S.E.M	P-Value (Two-Way ANOVA)					Time (seconds)	Vehicle												Average	S.E.M	P-Value (Two-Way ANOVA)
		1	2	3	4	5	6	7	8	9	10	11	12	13												1	2	3	4	5	6	7	8	9	10
	-45	0.991835	0.98877	0.912546	0.99991	1.18984	1.02644	1.02563	0.950403	1.03795	0.980937	0.965879	0.863754	0.88251				0.985878	0.0227075	-					-45	0.992091	0.976919	1.07832	0.796275	1.02943	1.02558	0.792414	1.20923	0.953274	1.11481			0.996835	0.041081	-
	-40	1.00588	0.985905	0.948573	0.94776	1.12064	0.973958	0.976766	0.958726	0.983223	1.28282	0.925728	1.06527	1.00177				1.01362	0.026641						-40	1.13666	0.953002	1.02373	0.98388	0.934638	0.957205	0.904492	1.07492	0.970075	1.01643			0.995504	0.0219875
	-35	0.911427	0.982001	1.00502	1.00507	0.880393	0.970822	0.967991	0.994133	1.19549	0.904355	0.983023	1.11905	1.03114				0.996147	0.023621						-35	0.748621	0.934152	0.986564	0.95798	1.10671	0.995022	0.931936	0.907178	1.06518	1.04029			0.967363	0.0315092
	-30	1.05928	1.01015	1.0075	1.07638	1.04509	1.06481	0.968668	0.966576	0.978197	1.0537	1.04404	0.912999	1.02622				1.01643	0.0133699						-30	1.12058	1.07049	0.945857	1.13569	0.874039	0.956241	1.16444	0.879182	1.00823	0.925378			1.00801	0.0341991
	-25	1.03157	1.03318	1.12636	0.970886	0.764034	0.963961	1.06094	1.13016	0.805139	0.778189	1.08133	1.03892	1.05836				0.987926	0.0352062						-25	1.00205	1.06543	0.965521	1.12618	1.05518	1.06596	1.20672	0.929487	1.00324	0.903093			1.03229	0.0289587
	0	0.0453255	0.0169623	0.0327737	0.0285975	0.071384	0.0519911	0.0586929	0.0245646	0.0448121	0.0261924	0.0565032	0.0558309	0.0132806				0.0405316	0.00500306						0	0.0378689	0.045183	0.0664864	0.0857984	0.0237957	0.0573777	0.0312848	0.0703937	0.0550651	0.0214954			0.0494749	0.00672174
	5	0.0734913	0.0242562	0.0495595	0.0513736	0.127552	0.0736109	0.133583	0.0399123	0.0938391	0.0318671	0.0907675	0.0665109	0.0396857				0.0689238	0.00964516						5	0.0756169	0.06842	0.108579	0.12169	0.0362963	0.117023	0.0340628	0.174701	0.110917	0.0350201			0.0882326	0.0146699
	10	0.101847	0.0481803	0.10188	0.0830407	0.1352	0.14212	0.21441	0.0872634	0.151044	0.0556989	0.115786	0.13353	0.0549372				0.109611	0.012914						10	0.148935	0.130621	0.166422	0.205606	0.062772	0.170224	0.0377796	0.31129	0.146035	0.0562783			0.143596	0.0255503
	15	0.135423	0.0629239	0.119372	0.11952	0.225874	0.186114	0.285367	0.108884	0.198845	0.0604968	0.16438	0.204314	0.0731567				0.14959	0.0189794						15	0.174422	0.16346	0.216676	0.34617	0.0925934	0.256752	0.0485328	0.36733	0.209839	0.0733198			0.19491	0.0341919
	20	0.160889	0.0615365	0.189305	0.16801	0.230892	0.209072	0.36161	0.156899	0.208827	0.0723812	0.226421	0.240686	0.101751				0.183714	0.0220394						20	0.200267	0.203881	0.254017	0.344955	0.108485	0.344247	0.0557664	0.403325	0.256206	0.110126			0.228128	0.0363006
	25	0.180332	0.0777355	0.18651	0.224501	0.306729	0.25058	0.50812	0.190813	0.332988	0.0790914	0.294052	0.326376	0.152039				0.239221	0.0324742						25	0.223201	0.262229	0.291614	0.464998	0.118491	0.384174	0.0681408	0.589331	0.281935	0.123291			0.280741	0.0516359
	30	0.240847	0.099886	0.213784	0.255641	0.211474	0.315829	0.612511	0.272816	0.342866	0.110445	0.265943	0.285957	0.182613				0.262355	0.0352571						30	0.365668	0.30619	0.31541	0.473309	0.122783	0.418384	0.0838156	0.671318	0.285355	0.144962			0.318719	0.0563131
	35	0.204554	0.0971831	0.210493	0.299686	0.380855	0.352643	0.59209	0.278367	0.392738	0.0959864	0.383878	0.305105	0.183448				0.290541	0.0378132						35	0.458829	0.325925	0.359947	0.469369	0.155843	0.424099	0.0956532	0.759922	0.330585	0.138892			0.351906	0.0621462
	40	0.268738	0.105935	0.254075	0.347469	0.326258	0.423371	0.666145	0.324564	0.450598	0.0991942	0.421173	0.274538	0.242187				0.323403	0.0414584						40	0.471571	0.345436	0.389086	0.468937	0.15448	0.488305	0.104567	0.734219	0.309724	0.186695			0.365302	0.0597812
	45	0.274269	0.138265	0.164224	0.396711	0.346389	0.443463	0.748789	0.336725	0.362216	0.115295	0.411021	0.328149	0.379536				0.341927	0.0449131						45	0.397058	0.377758	0.435899	0.458339	0.19883	0.615833	0.102792	0.772024	0.380109	0.198563			0.393721	0.063207
	50	0.330077	0.12105	0.208225	0.416215	0.240413	0.45854	0.652705	0.362223	0.415094	0.133611	0.451327	0.454901	0.302318				0.349746	0.0414075						50	0.425469	0.422209	0.504643	0.56311	0.174388	0.613255	0.0943652	0.801866	0.383287	0.186463			0.416905	0.0693624
	55	0.345627	0.151142	0.227102	0.420943	0.338099	0.449837	0.636776	0.367319	0.498377	0.169837	0.46431	0.355677	0.442481				0.374425	0.0376148						55	0.728578	0.459227	0.498208	0.542069	0.196341	0.631135	0.124816	0.816486	0.378302	0.214105			0.458927	0.0734613
	60	0.393272	0.15811	0.210157	0.486727	0.282797	0.477754	0.73826	0.382475	0.485773	0.178151	0.488034	0.446802	0.493346				0.401666	0.0447084						60	0.517523	0.496787	0.518337	0.719204	0.199117	0.671342	0.1217	0.749545	0.369223	0.283683			0.464646	0.0687485
	65	0.430716	0.172679	0.221372	0.471424	0.382226	0.569873	0.855165	0.377803	0.524774	0.160672	0.596864	0.446917	0.370454				0.429303	0.0525004						65	0.45793	0.501942	0.554506	0.595571	0.222174	0.737179	0.146664	0.886457	0.373773	0.244891			0.472108	0.0741432
	70	0.44936	0.201984	0.227543	0.507332	0.323393	0.596323	0.696615	0.423642	0.68991	0.222287	0.622663	0.475241	0.512893				0.45763	0.0477908						70	0.604776	0.550385	0.582082	0.583285	0.254787	0.82979	0.165941	0.965147	0.409479	0.258642			0.520431	0.0807129
	75	0.449034	0.189931	0.243549	0.470554	0.439149	0.577434	0.827384	0.465944	0.56735	0.164166	0.713536	0.519032	0.548324				0.47503	0.0531642						75	0.651996	0.611102	0.600906	0.532011	0.268577	0.78224	0.182148	0.941679	0.387938	0.360744			0.531934	0.0743663
	80	0.507632	0.214994	0.237728	0.550338	0.537859	0.65849	0.854472	0.473608	0.633368	0.254155	0.61514	0.55844	0.47924				0.505805	0.0506622						80	0.695291	0.61994	0.622542	0.643432	0.297368	0.786077	0.199091	1.09919	0.393785	0.460073			0.581679	0.0821075
	85	0.489729	0.230745	0.275686	0.596467	0.674298	0.622014	0.742863	0.554189	0.634735	0.227459	0.714292	0.598603	0.541663				0.53098	0.0491431						85	0.733933	0.693234	0.655998	0.669531	0.366829	0.809628	0.20641	1.24161	0.466446	0.400211			0.624383	0.0913658
	90	0.548988	0.228786	0.283353	0.549463	0.429399	0.625867	0.765188	0.607993	0.501209	0.211573	0.785721	0.637556	0.591641				0.520518	0.051567						90	0.731691	0.688561	0.678604	0.614785	0.354571	0.851267	0.239596	1.43317	0.500823	0.354148			0.644722	0.106942
	95	0.478483	0.260164	0.310999	0.623459	0.418138	0.737731	0.831176	0.607794	0.541845	0.362297	0.814494	0.443694	0.610492				0.541597	0.0510132						95	0.815833	0.690126	0.6731	0.691135	0.318905	0.935855	0.253766	1.13943	0.471947	0.335163			0.632526	0.0911037
	100	0.48139	0.215701	0.318965	0.697201	0.474487	0.737636	0.982065	0.6228	0.655739	0.285317	0.808729	0.592189	0.449074				0.563176	0.061095						100	0.680415	0.689571	0.698102	0.622006	0.304377	0.902529	0.321339	1.27242	0.57323	0.422491			0.648648	0.090791
	105	0.504317	0.241763	0.264671	0.729355	0.518638	0.713048	0.984389	0.675469	0.607542	0.235984	0.820857	0.411774	0.454294				0.550931	0.0643616						105	0.794505	0.729184	0.702915	0.819185	0.329338	0.982079	0.36109	1.22429	0.549494	0.446326			0.693841	0.0892761
	110	0.461166	0.285163	0.257582	0.688029	0.400575	0.768959	1.03871	0.732336	0.626998	0.347414	0.778967	0.462097	0.537899				0.568146	0.0634445						110	0.835764	0.729225	0.73006	0.652716	0.342018	0.898041	0.356926	1.31147	0.659062	0.414955			0.693023	0.0921247
	115	0.443372	0.270349	0.313988	0.69368	0.451069	0.752874	0.831143	0.777779	0.664986	0.491365	0.951701	0.510963	0.641837				0.599624	0.0568262						115	1.03383	0.80816	0.719122	0.630257	0.346485	0.901912	0.33099	1.25409	0.561705	0.563643			0.715019	0.0926617
	120	0.495107	0.278135	0.341686	0.795754	0.402442	0.718373	0.95463	0.66315	0.621066	0.29959	0.875497	0.552583	0.539276				0.579791	0.0604287						120	1.11874	0.888776	0.779747	0.680503	0.345912	0.910465	0.278475	1.10003	0.547199	0.739008			0.738886	0.0903604
	125	0.457679	0.328082	0.368528	0.790275	0.40921	0.785911	0.941626	0.723528	0.617299	0.286533	0.830882	0.524915	0.536356				0.584679	0.059129						125	1.23905	0.917695	0.774543	0.658713	0.33006	0.959977	0.225663	1.00642	0.515989	0.708468			0.733658	0.0995079
	130	0.604169	0.307395	0.340301	0.798967	0.412852	0.750989	1.10458	0.708711	0.603016	0.480456	0.912268	0.55494	0.629498				0.631395	0.0629817						130	0.820202	0.891477	0.762762	0.68986	0.318365	0.92007	0.32772	1.12268	0.586473	0.65938			0.709899	0.0802798
	135	0.574508	0.311271	0.322868	0.787382	0.457305	0.889002	1.08137	0.721682	0.726284	0.376383	0.815002	0.499554	0.645527				0.631395	0.0649389						135	0.843069	0.956666	0.796831	0.639961	0.346777	0.972386	0.31322	1.31405	0.563086	0.530094			0.727614	0.0980326
	140	0.613356	0.332961	0.392962	0.904247	0.418749	0.943806	0.895839	0.753194	0.48065	0.29385	0.886191	0.708659	0.584165				0.631433	0.0649484						140	0.72547	0.8701	0.873897	0.690553	0.316724	1.05416	0.330315	1.05295	0.572045	0.609194			0.709542	0.0828114
	145	0.589603	0.302975	0.419826	0.878821	0.387973	0.953076	0.825094	0.790195	0.660902	0.438965	0.889027	0.580755	0.606396				0.640278	0.0592417						145	0.867426	0.988511	0.829234	0.759637	0.324598	1.06381	0.376529	0.904397	0.519911	0.519071			0.715313	0.0825999
	150	0.582255	0.345977	0.441233	0.925988	0.561143	1.08287	1.11306	0.806487	0.693441	0.371396	1.00373	0.540641	0.629799				0.699848	0.07319						150	0.885842	0.945961	0.860384	0.661104	0.380097	1.17939	0.346803	0.847286	0.502451	0.587353			0.719667	0.0848995
	155	0.624069	0.39284	0.553256	1.08341	0.396141	0.989204	1.23583	0.814899	0.706843	0.509667	1.03316	0.581856	0.552856				0.728772	0.0766719						155	0.734826	0.955312	0.9128	0.654809	0.379057	1.18511	0.45617	0.807764	0.622568	0.60531			0.731373	0.0766122
	185	0.766978	0.456777	0.524975	0.968834	0.641885	1.10458	1.5445	0.985458	0.760726	0.52369	0.949124	0.924308	0.817827				0.84382	0.0808773						185	0.870862	0.983324	0.9031	0.64103	0.43123	1.17639	0.584737	1.07852	0.656958	0.896315			0.822246	0.0746021
	215	0.837829	0.52769	0.476568	1.03224	0.47601	1.00629	1.42398	0.96304	0.864405	0.634656	1.16393	0.614549	0.766712				0.829838	0.0794789						215	1.21225	0.996728	1.00645	0.785021	0.480864	1.14097	0.583517	1.1467	0.641292	0.844574			0.883836	0.0812103
	245	0.909516	0.608934	0.677667	1.07423	0.771384	1.02897	1.13767	1.10651	0.668605	0.80378	0.961866	0.666074	1.07465				0.883835	0.0534313						245	1.00333	0.961667	1.10502	1.01567	0.603815	1.00413	0.593673	0.824444	0.677344	0.860755			0.864984	0.0583913
	275	0.804467	0.584449	0.6647	1.11094	0.965074	0.952156	1.00443	1.18673	0.645356	0.786123	1.0854	0.990721	1.137				0.916734	0.0555609						275	0.7952	0.918025	1.12169	0.99187	0.654924	1.03524	0.652061	0.974182	0.792268	0.902064			0.883753	0.049799
	305	1.02776	0.587143	0.820171	1.12976	1.04426	0.909535	1.04566	1.17554	0.847842	0.877128	1.15964	1.10745	0.881144				0.970235	0.0467763						305	0.907628	1.04836	1.11756	0.664083	0.691199	1.03799	0.713378	1.1329	0.787511	0.992687			0.909329	0.0574591
	Time (seconds)	ACEA																Average	S.E.M	P-Value (Two-Way ANOVA)					Time (seconds)	ACEA												Average	S.E.M	P-Value (Two-Way ANOVA)
		1	2	3	4	5	6	7	8	9	10	11	12	13	14	15										1	2	3	4	5	6	7	8	9	10	11
	-45	1.07358	1.1665	1.08751	0.923811	1.02283	1.01072	0.936118	1.15609	0.987866	0.900167	0.967555	1.07578	1.33047	0.889583	1.07459		1.04021	0.0304961	-					-45	0.986144	1.10327	1.12073	0.725635	0.945462	0.917851	1.02305	0.935924	1.0082	1.00406	1.13064		0.990996	0.0345525	n.s.
	-40	0.888118	1.08689	1.13587	1.03803	1.01282	1.05212	1.07088	1.00124	1.02563	1.03696	1.15561	0.949536	1.09455	1.01029	0.994145		1.03685	0.0176448						-40	0.989307	1.01965	0.993117	0.816376	0.99383	1.03568	0.945128	0.96339	0.920001	1.02933	0.926034		0.966532	0.0191498
	-35	1.07815	0.976446	1.04544	0.923428	1.03641	0.976097	0.986323	0.928622	1.00861	0.947497	0.859632	0.961837	0.995116	1.07716	0.975749		0.985102	0.0152748						-35	1.05853	0.909765	1.09706	1.10638	1.06398	1.05322	1.00843	1.14006	1.01839	0.960129	1.03796		1.04126	0.0198994
	-30	0.979664	0.857475	0.821562	0.998039	0.992696	0.95385	1.01633	0.932284	1.03167	1.05931	1.02354	1.12111	0.871163	1.06835	0.981993		0.980602	0.0213027						-30	1.01465	0.918081	0.946946	1.33292	1.02562	0.92994	0.962321	1.12412	1.06548	1.0123	0.92098		1.02303	0.0366573
	-25	0.980488	0.91269	0.909617	1.1167	0.935245	1.0072	0.990351	0.981764	0.946217	1.05607	0.993664	0.891736	0.708697	0.954614	0.973518		0.957238	0.0231403						-25	0.951368	1.04923	0.842149	1.01869	0.971105	1.06331	1.06107	0.836498	0.987932	0.994179	0.98438		0.978174	0.0234607
	0	0.322145	0.0187937	0.0284754	0.015938	0.0179727	0.0176668	0.0271107	0.112036	0.0303123	0.0189718	0.054448	0.096647	0.0186181	0.0478579	0.0329699		0.0573309	0.0203684						0	0.0414174	0.0692201	0.124173	0.0242236	0.0180545	0.0524221	0.0683288	0.0906687	0.0445877	0.0561412	0.0315481		0.056435	0.00933096
	5	0.273089	0.0531836	0.041575	0.0379308	0.0262166	0.0492082	0.0466031	0.153839	0.0649277	0.0378398	0.0780279	0.116219	0.0286869	0.0610261	0.0422998		0.0740449	0.0167417						5	0.0531982	0.0935258	0.251625	0.0324617	0.0232064	0.0536934	0.135625	0.154122	0.0861953	0.0956375	0.0421515		0.0928583	0.0202302
	10	0.277127	0.0856176	0.0580312	0.0560806	0.0434485	0.0939902	0.0543073	0.17526	0.117035	0.0745536	0.14116	0.110526	0.0382624	0.0687605	0.0515759		0.0963824	0.0163206						10	0.116363	0.215607	0.326901	0.0595653	0.0412574	0.102622	0.313995	0.306298	0.134832	0.166334	0.046089		0.166351	0.0328432
	15	0.337915	0.116483	0.101202	0.0837378	0.049959	0.123638	0.0648246	0.253169	0.161037	0.112859	0.173698	0.151364	0.0477699	0.102915	0.0843332		0.130994	0.0201702						15	0.148931	0.307286	0.363149	0.0857003	0.0704923	0.113036	0.372948	0.358741	0.186494	0.207658	0.0689919		0.207584	0.0369295
	20	0.267884	0.174755	0.148411	0.0768992	0.0473753	0.140715	0.0873632	0.251721	0.201466	0.126863	0.210947	0.218085	0.0556229	0.106015	0.10901		0.148209	0.018094						20	0.177998	0.384562	0.402335	0.0883805	0.091201	0.170139	0.427411	0.207636	0.204038	0.237607	0.0770686		0.224398	0.0384286
	25	0.29592	0.204818	0.155699	0.144766	0.0568922	0.174671	0.106219	0.3368	0.271717	0.14315	0.255984	0.241113	0.060051	0.106565	0.125217		0.178639	0.0221608						25	0.306474	0.448814	0.42756	0.105595	0.0874735	0.204864	0.534832	0.308957	0.224795	0.321311	0.0929098		0.278508	0.0456879
	30	0.284122	0.27956	0.143782	0.128697	0.0812259	0.203831	0.107373	0.330372	0.302474	0.19896	0.30536	0.316809	0.082517	0.115966	0.150583		0.202109	0.0238882						30	0.278656	0.502346	0.446697	0.123746	0.127881	0.203445	0.566895	0.27886	0.263405	0.346122	0.100965		0.294456	0.0474204
	35	0.335928	0.289834	0.174034	0.157041	0.0872068	0.271441	0.123608	0.343275	0.339419	0.239604	0.364889	0.330097	0.0911017	0.119215	0.157954		0.22831	0.0264131						35	0.314969	0.597029	0.452852	0.162998	0.164011	0.260184	0.647828	0.3708	0.362691	0.387437	0.104242		0.347731	0.0523532
	40	0.333982	0.329502	0.219923	0.219082	0.0889202	0.269703	0.126734	0.357425	0.428069	0.283038	0.348825	0.28621	0.0886581	0.123126	0.186438		0.245976	0.0274388						40	0.280102	0.628131	0.4942	0.17884	0.169749	0.337345	0.704622	0.298921	0.379773	0.434136	0.137807		0.367602	0.0558351
	45	0.265719	0.411085	0.285538	0.24971	0.0968194	0.237299	0.148247	0.444116	0.43085	0.275968	0.371085	0.280857	0.138329	0.1204	0.194161		0.263346	0.0290997						45	0.34595	0.771552	0.546316	0.184607	0.179754	0.355955	0.649692	0.309075	0.452286	0.487702	0.160019		0.403901	0.0601275
	50	0.292222	0.447573	0.340178	0.225731	0.109427	0.244757	0.139608	0.358742	0.459683	0.307668	0.339971	0.487598	0.100796	0.15753	0.194355		0.280389	0.0327498						50	0.324593	0.669082	0.646001	0.19267	0.224739	0.365471	0.650732	0.440214	0.543591	0.491879	0.159838		0.428074	0.0568934
	55	0.413918	0.493961	0.320582	0.261883	0.118497	0.275725	0.169687	0.429481	0.460114	0.298357	0.362023	0.366056	0.122578	0.151747	0.212092		0.297113	0.031972						55	0.341253	0.853806	0.645956	0.208776	0.272694	0.430018	0.711096	0.397271	0.560254	0.544386	0.215071		0.470962	0.0636527
	60	0.349692	0.513561	0.297864	0.21964	0.148346	0.359661	0.15741	0.45199	0.499217	0.338208	0.302032	0.395129	0.134139	0.147759	0.237349		0.303466	0.0330342						60	0.338725	0.7868	0.710372	0.313012	0.28558	0.403747	0.651131	0.475472	0.578591	0.644379	0.231691		0.492682	0.0575713
	65	0.312481	0.541036	0.268556	0.222788	0.128349	0.404501	0.187243	0.400871	0.484362	0.404832	0.302079	0.401094	0.146995	0.170684	0.296097		0.311464	0.0325034						65	0.34894	0.737079	0.775177	0.293645	0.293208	0.40107	0.769827	0.490706	0.713132	0.655935	0.252602		0.521029	0.0638788
	70	0.350779	0.543067	0.285814	0.242513	0.132719	0.44491	0.198638	0.467892	0.539125	0.392926	0.331357	0.3937	0.200889	0.162365	0.282569		0.331284	0.0339873						70	0.363289	0.755526	0.743504	0.373336	0.358451	0.484497	0.797214	0.630838	0.702606	0.711642	0.217388		0.558027	0.0613282
	75	0.306026	0.574476	0.34373	0.230129	0.164802	0.466786	0.173876	0.509814	0.553007	0.41512	0.451571	0.413999	0.141488	0.186604	0.293082		0.348301	0.0380767						75	0.477329	0.753849	0.768727	0.408253	0.409179	0.479556	0.81509	0.513646	0.696884	0.751966	0.183681		0.568924	0.0605859
	80	0.29797	0.612858	0.317382	0.320494	0.162752	0.504656	0.200602	0.510101	0.505842	0.450629	0.510292	0.575353	0.211811	0.206005	0.305831		0.379505	0.0390532						80	0.487523	0.719963	0.894637	0.330455	0.450541	0.471881	0.964583	0.412466	0.802988	0.774327	0.219775		0.593558	0.0744103
	85	0.323588	0.463329	0.344153	0.314994	0.183915	0.484809	0.208943	0.48992	0.504766	0.492166	0.483669	0.47094	0.159464	0.199197	0.328752		0.363507	0.0333417						85	0.394801	0.897269	0.753218	0.396005	0.455883	0.475375	0.858821	0.498185	0.998608	0.766678	0.238512		0.612123	0.0753747
	90	0.319699	0.584683	0.498837	0.302894	0.192874	0.524893	0.197348	0.509809	0.634757	0.456256	0.568276	0.557795	0.194979	0.241123	0.316921		0.406743	0.0411945						90	0.476111	0.790131	0.619213	0.347829	0.492513	0.465598	0.869687	0.521061	0.989262	0.829642	0.213412		0.601314	0.0724713
	95	0.279216	0.605242	0.445869	0.320553	0.206346	0.484824	0.219052	0.566014	0.732512	0.402907	0.66464	0.516853	0.174579	0.274712	0.32119		0.414301	0.045463						95	0.557779	0.751559	0.550142	0.399177	0.592548	0.493638	0.850937	0.679297	0.945116	0.856191	0.218244		0.626784	0.0654203
	100	0.254676	0.760769	0.519349	0.336054	0.187506	0.496682	0.254063	0.588111	0.780175	0.462507	0.696708	0.466205	0.254332	0.241439	0.313833		0.440827	0.0511967						100	0.578514	0.936779	0.670395	0.499546	0.652023	0.590593	0.948903	0.787549	0.89761	0.97417	0.232805		0.706263	0.0692708
	105	0.362473	0.734947	0.533796	0.353176	0.199971	0.501676	0.232693	0.577259	0.836474	0.468479	0.761161	0.527281	0.202143	0.261707	0.362919		0.461077	0.0529592						105	0.602558	0.864608	0.754301	0.345305	0.670067	0.608397	0.941286	0.658878	1.04325	0.777668	0.299409		0.687793	0.0685719
	110	0.396341	0.667676	0.506181	0.332898	0.221052	0.463813	0.268281	0.566084	0.796833	0.489076	1.04356	0.511974	0.220113	0.242715	0.333476		0.470672	0.0596496						110	0.610689	1.046	0.979608	0.431229	0.705403	0.503827	0.908495	0.748649	0.992856	0.831282	0.243045		0.727371	0.0778126
	115	0.284659	0.75348	0.463023	0.251632	0.230884	0.510541	0.267668	0.517688	0.794952	0.43751	0.786468	0.408341	0.271895	0.256904	0.340583		0.438415	0.0517099						115	0.72431	1.20304	1.27567	0.409408	0.642194	0.535999	0.92709	0.659879	0.919359	0.878158	0.288822		0.769448	0.0928719
	120	0.318035	0.707161	0.45674	0.31725	0.218705	0.401827	0.282254	0.524636	0.761783	0.454281	0.909662	0.558171	0.255487	0.267392	0.33162		0.451	0.0532799						120	0.646069	1.08375	1.11411	0.357916	0.567543	0.629215	0.862494	1.14175	0.852815	0.955261	0.284653		0.772325	0.0897609
	125	0.318816	0.668013	0.477172	0.280843	0.235116	0.378256	0.237251	0.517202	0.814752	0.585356	0.813041	0.542417	0.297759	0.29872	0.40264		0.457824	0.0504402						125	0.72028	1.22226	1.1512	0.415511	0.59635	0.68919	0.831049	1.17726	0.868993	0.985916	0.37833		0.821486	0.0886735
	130	0.288319	0.707088	0.530297	0.328662	0.274333	0.413639	0.2833	0.523836	0.921754	0.578982	0.727574	0.503707	0.234608	0.274836	0.378059		0.4646	0.0524178						130	0.728696	1.35001	1.18142	0.477955	0.601467	0.764074	0.779817	0.987794	0.883481	0.897313	0.269827		0.811078	0.0919162
	135	0.287022	0.710571	0.484874	0.367897	0.278408	0.470124	0.268138	0.471139	0.899636	0.505624	0.813592	0.417028	0.320081	0.283173	0.390587		0.464526	0.0511493						135	0.693117	1.36047	1.05576	0.495884	0.596678	0.660485	0.754459	1.06218	0.830223	0.821941	0.33339		0.78769	0.0869964
	140	0.277202	0.561138	0.557593	0.356681	0.249926	0.496497	0.283726	0.479689	0.9515	0.544132	0.792958	0.481834	0.248789	0.255302	0.41093		0.463193	0.0529834						140	0.73944	1.22999	1.20944	0.433992	0.644895	0.774532	0.784414	0.956421	0.900315	0.750695	0.299368		0.793046	0.0853962
	145	0.318133	0.684114	0.403705	0.467118	0.289538	0.49778	0.279504	0.475839	0.98629	0.58267	0.753573	0.444185	0.23463	0.2899	0.412452		0.474629	0.0531901						145	0.86238	1.47659	1.28002	0.479048	0.653508	0.839342	0.859138	0.981537	0.893482	0.856421	0.345623		0.866098	0.0965245
	150	0.347022	0.638577	0.425778	0.330033	0.262764	0.506869	0.260434	0.581026	1.03026	0.517136	0.793237	0.391233	0.373447	0.259271	0.428126		0.476348	0.05552						150	0.905742	1.37906	1.21919	0.473586	0.70259	0.673275	0.854505	1.12563	0.911256	0.884821	0.335498		0.860468	0.0933433
	155	0.348829	0.693907	0.471555	0.376225	0.288255	0.517746	0.272682	0.573162	1.06706	0.516132	0.770129	0.44225	0.298093	0.323628	0.436242		0.49306	0.0557246						155	0.853054	1.50002	1.09073	0.511585	0.549869	0.873321	0.726833	0.920987	0.64546	0.787322	0.384104		0.803936	0.0927033
	185	0.348829	0.793146	0.703116	0.359942	0.283985	0.703208	0.251347	0.521391	1.16812	0.55631	0.840017	0.470033	0.301602	0.370016	0.470483		0.54277	0.0660324						185	0.77475	1.24959	1.10969	0.492497	0.694307	0.811251	0.771641	0.909297	0.745932	0.924021	0.430367		0.810304	0.0720509
	215	0.288311	0.780453	0.649171	0.384825	0.319835	0.816531	0.265061	0.480803	1.10614	0.637487	0.589664	0.550809	0.391593	0.386182	0.498951		0.543054	0.0594029						215	0.731854	1.25401	0.682276	0.597654	0.9911	0.658421	0.913199	1.04012	0.728505	1.18686	0.551771		0.848706	0.0727948
	245	0.284743	0.784903	0.728699	0.476796	0.376605	0.672837	0.292134	0.556892	1.30489	0.776983	0.562822	0.588531	0.426858	0.421741	0.489887		0.583022	0.0660603						245	0.753518	1.30886	1.09503	0.563851	1.18488	0.859477	1.1312	0.863704	0.682763	1.20653	0.607346		0.93247	0.0793403
	275	0.344728	0.801352	0.645464	0.525482	0.434581	0.647277	0.409873	0.571233	1.28654	0.793066	0.6481	0.461468	0.475281	0.429365	0.49465		0.597897	0.0603843						275	0.588389	1.39058	1.06983	0.523919	0.802796	0.804067	1.15811	0.98435	0.547655	1.12053	0.677838		0.878914	0.0862174
	305	0.347603	0.926588	0.733772	0.355593	0.448209	0.684041	0.411164	0.553605	1.3947	0.663961	0.596229	0.431778	0.415387	0.372198	0.533055		0.591192	0.0713528						305	0.847341	1.49128	1.06067	0.57737	0.700073	0.805154	1.25786	0.697753	0.813621	1.08774	0.808904		0.922524	0.0823325

## Sheet: Figure 8
Figure 8A	Response frequency (%)																		Figure 8C	Spines/ 10 μm							Figure 8E	Ratio pS397/ß-III-tubulin (% foldchange over vehicle)
	Force (g)	Basal prior to i.t. Vehicle											Average	S.E.M	P-Value (Two-Way ANOVA)						Basal + i.t. Vehicle	CFA + i.t. Vehicle	CFA + i.t. ACEA						WT								Average	S.E.M	P-Value (One-Way ANOVA)
		1	2	3	4	5	6	7	8	9	10				vs. Basal (*)	vs. Vehicle (†)				1	4.70495	6.28977	5.96059						1	2	3	4	5	6	7				vs. Basal (*)	vs. Vehicle (†)
	0.04	0	0	0	0	0	0	0	0	0	0		0	0	-	-				2	4.39686	7.0439	5.61379					Basal + i.t.Vehicle	100	100	100	100	100	100	100		100	0	-	-
	0.07	0	0	0	0	0	0	0	0	0	0		0	0	-	-				3	4.38137	6.19328	4.02332					CFA + i.t. Vehicle	42.9393	33.0745	43.353	53.4367	29.6655	18.5485	50.6961		38.8162	4.68013	<0.001	-
	0.16	0	0	0	0	0	0	0	0	0	0		0	0	-	-				4	3.35593	7.58093	4.95358					CFA + i.t. ACEA	97.8855	40.9535	66.6612	92.815	41.5227	30.4977	72.2725		63.2297	10.0103	<0.001	0.003
	0.4	0	0	0	0	0	0	0	0	0	0		0	0	-	-				5	5.24299	5.76954	3.76784
	0.6	20	0	20	0	0	0	0	20	0	0		6	3.05505	-	-				6	5.70896	5.39076	4.01216
	1	60	20	40	20	20	20	20	40	20	20		28	4.42217	-	-				7	5.36744	7.98649	6.48159
	1.4	80	60	40	60	40	40	40	60	40	80		54	5.20683	-	-				8	3.25547	3.71569	4.97318
	2	100	80	80	80	80	80	80	100	60	100		84	4	-	-				9	4.95726	5.2443	3.39597
	4	100	100	100	100	100	100	100	100	100	100		100	0	-	-				10	5.93095	5.3414	4.57229
																				11	3.89253	5.10998	4.31427
																				12	3.09649	4.68677	4.53482
	Force (g)	24h CFA + i.t. Vehicle											Average	S.E.M	P-Value (Two-Way ANOVA)					13	4.10895
		1	2	3	4	5	6	7	8	9	10				vs. Basal (*)	vs. Vehicle (†)				14	2.89101
	0.04	0	0	0	0	0	0	0	0	0	0		0	0	n.s.	-				15	3.42692
	0.07	0	0	20	20	0	40	20	40	0	0		14	5.20683	0.011	-
	0.16	40	20	40	40	40	40	20	60	40	40		38	3.59011	<0.001	-				Average	4.31454	5.86273	4.71695
	0.4	80	60	60	40	80	80	60	80	60	60		66	4.26875	<0.001	-				S.E.M	0.255077	0.354563	0.267231
	0.6	100	100	100	80	80	80	80	100	100	100		92	3.26599	<0.001	-			P-Value (One-Way ANOVA)	vs. Basal (*)	-	0.02	n.s.
	1	100	100	100	100	80	100	80	100	100	100		96	2.66667	<0.001	-				vs. Vehicle (†)	-	-	0.03
	1.4	100	100	100	100	100	100	100	100	100	100		100	0	<0.001	-
	2	100	100	100	100	100	100	100	100	100	100		100	0	<0.001	-
	4	100	100	100	100	100	100	100	100	100	100		100	0	n.s.	-
	Force (g)	Basal prior to i.t. ACEA											Average	S.E.M	P-Value (Two-Way ANOVA)
		1	2	3	4	5	6	7	8	9	10				vs. Basal (*)	vs. Vehicle (†)
	0.04	0	0	0	0	0	0	0	0	0	0		0	0	n.s.	n.s.
	0.07	0	0	0	0	0	0	0	0	0	0		0	0	n.s.	n.s.
	0.16	0	0	0	0	0	0	0	0	0	0		0	0	n.s.	n.s.
	0.4	0	0	0	0	0	0	0	0	0	0		0	0	n.s.	n.s.
	0.6	0	0	0	0	0	0	20	20	0	0		4	2.66667	n.s.	n.s.
	1	20	0	20	0	0	60	20	40	20	20		20	5.96285	n.s.	n.s.
	1.4	40	20	40	20	20	60	40	60	40	60		40	5.16398	n.s.	n.s.
	2	80	60	100	60	60	100	80	100	60	100		80	5.96285	n.s.	n.s.
	4	100	100	100	100	100	100	100	100	100	100		100	0	n.s.	n.s.
	Force (g)	24h CFA + i.t. ACEA											Average	S.E.M	P-Value (Two-Way ANOVA)
		1	2	3	4	5	6	7	8	9	10				vs. Basal (*)	vs. Vehicle (†)
	0.04	0	0	0	0	0	0	0	0	0	0		0	0	n.s.	n.s.
	0.07	0	0	0	0	0	0	0	20	0	0		2	2	n.s.	0.04
	0.16	0	0	0	0	0	0	0	40	20	0		6	4.26875	n.s.	<0.001
	0.4	0	0	0	0	0	0	40	60	40	40		18	7.57188	<0.001	<0.001
	0.6	20	0	40	20	20	40	40	60	80	60		38	7.57188	<0.001	<0.001
	1	100	100	60	60	80	80	100	100	100	80		86	5.20683	<0.001	n.s.
	1.4	100	100	100	100	100	100	100	100	100	100		100	0	<0.001	n.s.
	2	100	100	100	100	100	100	100	100	100	100		100	0	<0.001	n.s.
	4	100	100	100	100	100	100	100	100	100	100		100	0	n.s.	n.s.

## Sheet: Supp. Figure 6
Figure S6B	Ratio pS397/WAVE1 (% foldchange over vehicle)
		WT						Average	S.E.M	P-Value (One-Way ANOVA)
		1	2	3	4	5				vs. Basal (*)	vs. Vehicle (†)
	Basal + i.t. Vehicle	100	100	100	100	100		100	0	-	-
	CFA + i.t. Vehicle	6.96351	25.7289	12.3312	8.62458	16.3846		11.076	1.71073	<0.001	-
	CFA + i.t. ACEA	47.2648	35.7772	29.0228	21.5429	29.7894		32.6794	3.91619	0.008	<0.001

[truncated: 2 more sheets: Figure 9, Supp. Table 1]
